# Supplementary material for: (3S,4R)-3-Ethyl-4-hydr­oxy-3-(3-methoxy­phen­yl)-1-methyl­azepanium (2R,3R)-2,3-bis­(benzo­yloxy)-3-carboxy­propionate
Source: Acta Crystallogr Sect E Struct Rep Online. 2010 Apr 17;66(Pt 5):o1092. doi: 10.1107/S1600536810013425 (PMC2979290; doi:10.1107/S1600536810013425)
Supplement: Supplementary file 1 [file e-66-o1092-sup1.cif]

##############################################################################
###                                                                        ###
###        Electronic paper (Acta Crystallographica Section E)             ###
###                                                                        ###
##############################################################################
#                                                                            #
# This CIF contains the data in a paper accepted for publication in Acta     #
# Crystallographica Section E. It conforms to the requirements of Notes      #
# for Authors for Section E, and has been peer reviewed under the auspices   #
# of the IUCr Commission on Journals.                                        #
#                                                                            #
# Full details of the Crystallographic Information File format               #
# are given in the paper "The Crystallographic Information File (CIF):       #
# a New Standard Archive File for Crystallography" by S. R. Hall, F. H.      #
# Allen and I. D. Brown [Acta Cryst. (1991), A47, 655-685].                  #
#                                                                            #
# The current version of the core CIF dictionary is obtainable from          #
# ftp://ftp.iucr.org/pub/cif_core.dic. The current version number is 2.4.    #
#                                                                            #
# Software is freely available for graphical display of the structure(s) in  #
# this CIF.  For information consult the CIF home page http://www.iucr.org/  #
# cif/home.html                                                              #
#                                                                            #
# This file may be used for bona fide research purposes within the           #
# scientific community so long as proper attribution is given to the journal # 
# article from which it was obtained.                                        #
#                                                                            #
##############################################################################
                                             
data_global
_audit_creation_method     'form.cif (version 2.0)'
_journal_data_validation_number     ?
_journal_date_recd_electronic     2010-03-10
_journal_date_accepted     2010-04-12
_journal_name_full     'Acta Crystallographica, Section E'
_journal_year     2010
_journal_volume     66
_journal_issue      5
_journal_page_first     o1092
_journal_page_last     o1092
_journal_paper_category     QO
_journal_coeditor_code     RK2195
_publ_contact_author_name     'Zhui-Bai Qiu'
_publ_contact_author_address
;
  Department of Medicinal Chemistry
  School of Pharmacy
  Fudan University
  826 Zhangheng Road, shanghai, 201203
  China
;
_publ_contact_author_email     zbqiu@shmu.edu.cn
_publ_contact_author_fax     '+86 21 51980118'
_publ_contact_author_phone     '+86 21 51980122'
_publ_section_title
;
(3<i>S</i>,4<i>R</i>)-3-Ethyl-4-hydroxy-3-(3-methoxyphenyl)-1-methylazepanium
(2<i>R</i>,3<i>R</i>)-2,3-bis(benzoyloxy)-3-carboxypropionate
;
loop_
    _publ_author_name
    _publ_author_footnote
    _publ_author_address
    'Chao, Bo' .
;
Department of Medicinal Chemistry
School of Pharmacy
Fudan University
826 Zhangheng Road, Shanghai, 201203
People's Republic of China
;
    'Wang, Xing-Hai' .
;
Department of Medicinal Chemistry
School of Pharmacy
Fudan University
826 Zhangheng Road, Shanghai, 201203
People's Republic of China
;
    'Sun, Jian' .
;
Department of Medicinal Chemistry
School of Pharmacy
Fudan University
826 Zhangheng Road, Shanghai, 201203
People's Republic of China
;
    'Qiu, Zhui-Bai' .
;
Department of Medicinal Chemistry
School of Pharmacy
Fudan University
826 Zhangheng Road, Shanghai, 201203
People's Republic of China
;
data_I
_audit_creation_method     SHELXL97
_chemical_name_systematic
;
(3<i>S</i>,4<i>R</i>)-3-ethyl-4-hydroxy-3-(3-methoxyphenyl)-1-methylazepanium
(2<i>R</i>,3<i>R</i>)-2,3-bis(benzoyloxy)-3-carboxypropionate
;
_chemical_name_common
;
(3<i>S</i>,4<i>R</i>)-3-Ethyl-4-hydroxy-3-(3-methoxyphenyl)-1-
methylazepan-1-ium L-dibenzoyltartrate
;
_chemical_formula_moiety     'C16 H26 N O2 +, C18 H13 O8 -'
_chemical_formula_sum     'C34 H39 N O10'
_chemical_formula_structural     ?
_chemical_formula_analytical     ?
_chemical_formula_iupac     'C16 H26 N O2 +, C18 H13 O8 -'
_chemical_formula_weight     621.66
_chemical_melting_point     ?
_symmetry_cell_setting     'Triclinic'
_symmetry_space_group_name_H-M     'P 1'
_symmetry_space_group_name_Hall     'P 1'
loop_
    _symmetry_equiv_pos_as_xyz
    'x, y, z'
_cell_length_a     7.772(3)
_cell_length_b     14.603(6)
_cell_length_c     15.060(6)
_cell_angle_alpha     75.313(6)
_cell_angle_beta     82.182(6)
_cell_angle_gamma     88.367(6)
_cell_volume     1638.0(11)
_cell_formula_units_Z     2
_cell_measurement_reflns_used     802
_cell_measurement_theta_min     2.821
_cell_measurement_theta_max     19.486
_cell_measurement_temperature     295(2)
_exptl_crystal_description     'Parallelepiped'
_exptl_crystal_colour     'Colourless'
_exptl_crystal_size_max     0.25
_exptl_crystal_size_mid     0.15
_exptl_crystal_size_min     0.10
_exptl_crystal_density_diffrn     1.260
_exptl_crystal_density_meas     ?
_exptl_crystal_density_method     'not measured'
_exptl_crystal_F_000     660
_exptl_absorpt_coefficient_mu     0.093
_exptl_absorpt_correction_type     'multi-scan'
_exptl_absorpt_process_details     '(<i>SADABS</i>; Sheldrick, 1996)'
_exptl_absorpt_correction_T_min     0.9772
_exptl_absorpt_correction_T_max     0.9908
_exptl_special_details
;
;
_diffrn_ambient_temperature     295(2)
_diffrn_radiation_type     MoK\a
_diffrn_radiation_wavelength     0.71073
_diffrn_radiation_source     'fine-focus sealed tube'
_diffrn_radiation_monochromator     'graphite'
_diffrn_measurement_device_type     'Bruker SMART APEX CCD area-detector'
_diffrn_measurement_method     '\f and \w scans'
_diffrn_detector_area_resol_mean     ?
_diffrn_reflns_number     8191
_diffrn_reflns_av_R_equivalents     0.0338
_diffrn_reflns_av_sigmaI/netI     0.1069
_diffrn_reflns_theta_min     1.41
_diffrn_reflns_theta_max     25.20
_diffrn_reflns_theta_full     25.20
_diffrn_measured_fraction_theta_max     0.975
_diffrn_measured_fraction_theta_full     0.975
_diffrn_reflns_limit_h_min     -9
_diffrn_reflns_limit_h_max     9
_diffrn_reflns_limit_k_min     -16
_diffrn_reflns_limit_k_max     17
_diffrn_reflns_limit_l_min     -18
_diffrn_reflns_limit_l_max     17
_diffrn_standards_number     ?
_diffrn_standards_interval_count     ?
_diffrn_standards_interval_time     ?
_diffrn_standards_decay_%     ?
loop_
    _diffrn_standard_refln_index_h
    _diffrn_standard_refln_index_k
    _diffrn_standard_refln_index_l
    ? ? ?
_refine_special_details
;
 Refinement of <i>F</i>^2^ against ALL reflections. The weighted
 <i>R</i>-factor wR and goodness of fit <i>S</i> are based on <i>F</i>^2^,
 conventional <i>R</i>-factors <i>R</i> are based on <i>F</i>, with <i>F</i>
 set to zero for negative <i>F</i>^2^. The threshold expression of
 <i>F</i>^2^ > \s(<i>F</i>^2^) is used only for calculating\
 <i>R</i>-factors(gt) etc. and is not relevant to the choice of reflections
 for refinement. <i>R</i>-factors based on <i>F</i>^2^ are statistically about
 twice as large as those based on <i>F</i>, and <i>R</i>-factors based on ALL
 data will be even larger.
;
_reflns_number_total     5753
_reflns_number_gt     2826
_reflns_threshold_expression     I>2\s(I)
_refine_ls_structure_factor_coef     Fsqd
_refine_ls_matrix_type     full
_refine_ls_R_factor_all     0.1119
_refine_ls_R_factor_gt     0.0482
_refine_ls_wR_factor_gt     0.0957
_refine_ls_wR_factor_ref     0.1101
_refine_ls_goodness_of_fit_ref     0.800
_refine_ls_restrained_S_all     0.800
_refine_ls_number_reflns     5753
_refine_ls_number_parameters     795
_refine_ls_number_restraints     16
_refine_ls_hydrogen_treatment     constr
_refine_ls_weighting_scheme     calc
_refine_ls_weighting_details
                 'calc w=1/[\s^2^(Fo^2^)+(0.0505P)^2^] where P=(Fo^2^+2Fc^2^)/3'
_atom_sites_solution_hydrogens     geom
_atom_sites_solution_primary     direct
_atom_sites_solution_secondary     difmap
_refine_ls_shift/su_max     0.000
_refine_ls_shift/su_mean     0.000
_refine_diff_density_max     0.194
_refine_diff_density_min     -0.186
_refine_ls_extinction_method     none
_refine_ls_extinction_coef     ?
loop_
    _atom_type_symbol
    _atom_type_description
    _atom_type_scat_dispersion_real
    _atom_type_scat_dispersion_imag
    _atom_type_scat_source
    'C' 'C' 0.0033 0.0016
                         'International Tables Vol C Tables 4.2.6.8 and 6.1.1.4'
    'H' 'H' 0.0000 0.0000
                         'International Tables Vol C Tables 4.2.6.8 and 6.1.1.4'
    'N' 'N' 0.0061 0.0033
                         'International Tables Vol C Tables 4.2.6.8 and 6.1.1.4'
    'O' 'O' 0.0106 0.0060
                         'International Tables Vol C Tables 4.2.6.8 and 6.1.1.4'
_computing_data_collection     '<i>SMART</i> (Bruker, 2000)'
_computing_cell_refinement     '<i>SAINT</i> (Bruker, 2000)'
_computing_data_reduction     '<i>SAINT</i> (Bruker, 2000)'
_computing_structure_solution     '<i>SHELXS97</i> (Sheldrick, 2008)'
_computing_structure_refinement     '<i>SHELXL97</i> (Sheldrick, 2008)'
_computing_molecular_graphics     '<i>SHELXTL</i> (Sheldrick, 2008)'
_computing_publication_material     '<i>SHELXTL</i> (Sheldrick, 2008)'
loop_
    _atom_site_type_symbol
    _atom_site_label
    _atom_site_fract_x
    _atom_site_fract_y
    _atom_site_fract_z
    _atom_site_U_iso_or_equiv
    _atom_site_adp_type
    _atom_site_calc_flag
    _atom_site_refinement_flags
    _atom_site_occupancy
    _atom_site_disorder_assembly
    _atom_site_disorder_group
    N N1 0.1267(6) 0.8021(3) 0.0702(3) 0.0527(12) Uani d . 1 . .
    H H1 0.1645 0.7617 0.1184 0.063 Uiso calc R 1 . .
    O O1 0.0083(7) 1.1593(4) 0.3418(4) 0.1107(19) Uani d . 1 . .
    O O2 0.2316(5) 1.0406(3) 0.0160(3) 0.0681(12) Uani d . 1 . .
    H H2X 0.2882 1.0897 -0.0042 0.102 Uiso calc R 1 . .
    C C1 -0.0586(9) 1.1148(5) 0.2846(5) 0.0655(18) Uani d . 1 . .
    C C2 0.0504(8) 1.0513(4) 0.2549(4) 0.0613(17) Uani d . 1 . .
    H H2 0.1577 1.0400 0.2762 0.074 Uiso calc R 1 . .
    C C3 0.0037(7) 1.0018(4) 0.1921(4) 0.0479(14) Uani d . 1 . .
    C C4 -0.1594(9) 1.0219(4) 0.1656(4) 0.0673(18) Uani d . 1 . .
    H H4 -0.1961 0.9926 0.1233 0.081 Uiso calc R 1 . .
    C C5 -0.2679(9) 1.0837(5) 0.1996(6) 0.087(2) Uani d . 1 . .
    H H5 -0.3787 1.0925 0.1822 0.104 Uiso calc R 1 . .
    C C6 -0.2200(9) 1.1326(5) 0.2579(5) 0.074(2) Uani d . 1 . .
    H H6 -0.2938 1.1762 0.2788 0.089 Uiso calc R 1 . .
    C C7 -0.0919(13) 1.2314(6) 0.3748(7) 0.141(4) Uani d . 1 . .
    H H7A -0.0979 1.2864 0.3244 0.212 Uiso calc R 1 . .
    H H7B -0.0375 1.2479 0.4222 0.212 Uiso calc R 1 . .
    H H7C -0.2071 1.2079 0.3998 0.212 Uiso calc R 1 . .
    C C8 0.1294(7) 0.9302(4) 0.1599(4) 0.0436(13) Uani d . 1 . .
    C C9 0.2899(7) 0.9882(4) 0.0996(4) 0.0505(15) Uani d . 1 . .
    H H9 0.3217 1.0339 0.1324 0.061 Uiso calc R 1 . .
    C C10 0.4512(7) 0.9319(4) 0.0800(4) 0.0586(16) Uani d . 1 . .
    H H10A 0.5360 0.9763 0.0396 0.070 Uiso calc R 1 . .
    H H10B 0.4975 0.9087 0.1382 0.070 Uiso calc R 1 . .
    C C11 0.4455(8) 0.8496(5) 0.0383(5) 0.077(2) Uani d . 1 . .
    H H11A 0.4633 0.7925 0.0856 0.092 Uiso calc R 1 . .
    H H11B 0.5432 0.8556 -0.0103 0.092 Uiso calc R 1 . .
    C C12 0.2830(8) 0.8353(5) -0.0022(4) 0.0695(19) Uani d . 1 . .
    H H12A 0.3069 0.7891 -0.0385 0.083 Uiso calc R 1 . .
    H H12B 0.2547 0.8945 -0.0438 0.083 Uiso calc R 1 . .
    C C13 0.0350(7) 0.8796(4) 0.1046(4) 0.0497(15) Uani d . 1 . .
    H H13A -0.0719 0.8535 0.1427 0.060 Uiso calc R 1 . .
    H H13B 0.0026 0.9266 0.0515 0.060 Uiso calc R 1 . .
    C C14 0.1910(7) 0.8608(4) 0.2444(4) 0.0526(15) Uani d . 1 . .
    H H14A 0.2729 0.8175 0.2224 0.063 Uiso calc R 1 . .
    H H14B 0.2533 0.8966 0.2763 0.063 Uiso calc R 1 . .
    C C15 0.0492(8) 0.8022(4) 0.3150(4) 0.0696(19) Uani d . 1 . .
    H H15A -0.0362 0.8438 0.3354 0.104 Uiso calc R 1 . .
    H H15B 0.1002 0.7653 0.3671 0.104 Uiso calc R 1 . .
    H H15C -0.0051 0.7608 0.2865 0.104 Uiso calc R 1 . .
    C C16 0.0031(8) 0.7502(4) 0.0333(4) 0.0673(18) Uani d . 1 . .
    H H16A -0.0941 0.7285 0.0800 0.101 Uiso calc R 1 . .
    H H16B 0.0605 0.6969 0.0163 0.101 Uiso calc R 1 . .
    H H16C -0.0369 0.7916 -0.0201 0.101 Uiso calc R 1 . .
    N N2 0.3412(8) 0.3378(4) 0.0241(4) 0.099(2) Uani d . 1 . .
    H H2A 0.3398 0.3845 0.0525 0.119 Uiso calc R 1 . .
    O O3 0.3518(6) 0.8128(3) -0.2301(3) 0.0853(14) Uani d . 1 . .
    O O4 0.1594(5) 0.5076(3) 0.0450(3) 0.0671(12) Uani d . 1 . .
    H H4X 0.0856 0.5362 0.0716 0.101 Uiso calc R 1 . .
    C C21 0.4215(9) 0.7309(5) -0.1845(4) 0.0609(17) Uani d . 1 . .
    C C22 0.3197(8) 0.6523(4) -0.1683(4) 0.0557(16) Uani d . 1 . .
    H H22 0.2124 0.6581 -0.1899 0.067 Uiso calc R 1 . .
    C C23 0.3720(7) 0.5635(4) -0.1202(4) 0.0527(16) Uani d . 1 . .
    C C24 0.5353(8) 0.5589(5) -0.0888(5) 0.084(2) Uani d . 1 . .
    H H24 0.5776 0.5010 -0.0579 0.101 Uiso calc R 1 . .
    C C25 0.6320(11) 0.6402(7) -0.1041(7) 0.106(3) Uani d . 1 . .
    H H25 0.7365 0.6368 -0.0798 0.127 Uiso calc R 1 . .
    C C26 0.5800(10) 0.7256(6) -0.1535(6) 0.084(2) Uani d . 1 . .
    H H26 0.6503 0.7790 -0.1659 0.101 Uiso calc R 1 . .
    C C27 0.4469(11) 0.9008(5) -0.2537(5) 0.104(3) Uani d . 1 . .
    H H27A 0.4747 0.9145 -0.1983 0.157 Uiso calc R 1 . .
    H H27B 0.3771 0.9508 -0.2850 0.157 Uiso calc R 1 . .
    H H27C 0.5521 0.8957 -0.2936 0.157 Uiso calc R 1 . .
    C C28 0.2545(7) 0.4771(4) -0.1023(4) 0.0492(15) Uani d . 1 . .
    C C29 0.0952(8) 0.4885(5) -0.0333(4) 0.0651(18) Uani d U 1 . .
    H H29 0.0284 0.5432 -0.0624 0.078 Uiso calc R 1 . .
    C C30 -0.0287(8) 0.3998(6) 0.0010(5) 0.087(2) Uani d U 1 . .
    H H30A -0.1444 0.4208 0.0197 0.104 Uiso calc R 1 . .
    H H30B -0.0350 0.3719 -0.0504 0.104 Uiso calc R 1 . .
    C C31 0.0271(11) 0.3245(5) 0.0811(5) 0.095(3) Uani d . 1 . .
    H H31A 0.0270 0.3533 0.1324 0.114 Uiso calc R 1 . .
    H H31B -0.0629 0.2761 0.0996 0.114 Uiso calc R 1 . .
    C C32 0.1907(11) 0.2767(5) 0.0714(5) 0.083(2) Uani d . 1 . .
    H H32A 0.1785 0.2295 0.0375 0.100 Uiso calc R 1 . .
    H H32B 0.2157 0.2435 0.1327 0.100 Uiso calc R 1 . .
    C C33 0.3472(8) 0.3816(6) -0.0691(5) 0.086(2) Uani d . 1 . .
    H H33A 0.3012 0.3369 -0.0978 0.103 Uiso calc R 1 . .
    H H33B 0.4688 0.3911 -0.0944 0.103 Uiso calc R 1 . .
    C C34 0.1910(8) 0.4722(4) -0.1929(4) 0.0628(18) Uani d . 1 . .
    H H34A 0.1113 0.4191 -0.1794 0.075 Uiso calc R 1 . .
    H H34B 0.1255 0.5292 -0.2146 0.075 Uiso calc R 1 . .
    C C35 0.3281(9) 0.4621(5) -0.2713(4) 0.088(2) Uani d . 1 . .
    H H35A 0.4206 0.5066 -0.2778 0.133 Uiso calc R 1 . .
    H H35B 0.2775 0.4745 -0.3278 0.133 Uiso calc R 1 . .
    H H35C 0.3733 0.3990 -0.2579 0.133 Uiso calc R 1 . .
    C C36 0.5075(11) 0.2821(6) 0.0447(5) 0.122(3) Uani d . 1 . .
    H H36A 0.5225 0.2348 0.0103 0.183 Uiso calc R 1 . .
    H H36B 0.4987 0.2521 0.1098 0.183 Uiso calc R 1 . .
    H H36C 0.6054 0.3245 0.0271 0.183 Uiso calc R 1 . .
    O O5 0.9452(8) -0.0629(3) 0.8618(3) 0.0992(17) Uani d . 1 . .
    O O6 0.9088(5) 0.0795(3) 0.7676(2) 0.0524(10) Uani d . 1 . .
    O O7 1.2214(5) 0.1267(3) 0.7907(3) 0.0716(12) Uani d . 1 . .
    H H7X 1.3074 0.1189 0.8177 0.107 Uiso calc R 1 . .
    O O8 1.1174(5) 0.2261(3) 0.8756(3) 0.0726(13) Uani d . 1 . .
    O O9 0.5471(6) 0.1132(4) 0.9168(4) 0.117(2) Uani d . 1 . .
    O O10 0.5145(5) 0.1943(3) 0.7770(3) 0.0781(14) Uani d . 1 . .
    O O11 0.8346(4) 0.2695(3) 0.7461(2) 0.0498(10) Uani d . 1 . .
    O O12 0.7405(5) 0.3877(3) 0.8101(3) 0.0749(13) Uani d . 1 . .
    C C41 1.0994(8) 0.1653(5) 0.8366(4) 0.0555(16) Uani d . 1 . .
    C C42 0.9188(7) 0.1249(4) 0.8400(4) 0.0490(15) Uani d . 1 . .
    H H42 0.8902 0.0783 0.8995 0.059 Uiso calc R 1 . .
    C C43 0.7844(6) 0.2025(4) 0.8329(4) 0.0456(14) Uani d . 1 . .
    H H43 0.7914 0.2338 0.8827 0.055 Uiso calc R 1 . .
    C C44 0.5973(7) 0.1672(5) 0.8413(5) 0.0556(16) Uani d . 1 . .
    C C45 0.9283(8) -0.0146(5) 0.7871(5) 0.0623(17) Uani d . 1 . .
    C C46 0.9312(6) -0.0507(4) 0.7052(3) 0.0660(18) Uani d G 1 . .
    C C47 0.8973(7) 0.0068(3) 0.6206(4) 0.103(3) Uani d G 1 . .
    H H47 0.8763 0.0710 0.6145 0.124 Uiso calc R 1 . .
    C C48 0.8949(9) -0.0316(5) 0.5452(3) 0.153(5) Uani d GU 1 . .
    H H48 0.8723 0.0069 0.4887 0.184 Uiso calc R 1 . .
    C C49 0.9264(9) -0.1275(5) 0.5544(4) 0.139(4) Uani d G 1 . .
    H H49 0.9248 -0.1532 0.5040 0.167 Uiso calc R 1 . .
    C C50 0.9603(7) -0.1850(4) 0.6389(5) 0.130(4) Uani d G 1 . .
    H H50 0.9813 -0.2492 0.6451 0.156 Uiso calc R 1 . .
    C C51 0.9627(6) -0.1466(4) 0.7143(4) 0.095(3) Uani d G 1 . .
    H H51 0.9853 -0.1851 0.7709 0.114 Uiso calc R 1 . .
    C C52 0.8058(8) 0.3597(5) 0.7438(4) 0.0556(16) Uani d . 1 . .
    C C53 0.8647(8) 0.4249(5) 0.6522(4) 0.0573(16) Uani d . 1 . .
    C C54 0.9568(11) 0.3910(5) 0.5829(5) 0.093(3) Uani d . 1 . .
    H H54 0.9810 0.3267 0.5928 0.112 Uiso calc R 1 . .
    C C55 1.0134(16) 0.4525(7) 0.4984(6) 0.144(4) Uani d U 1 . .
    H H55 1.0783 0.4299 0.4519 0.173 Uiso calc R 1 . .
    C C56 0.9737(16) 0.5470(8) 0.4832(6) 0.132(4) Uani d . 1 . .
    H H56 1.0101 0.5880 0.4258 0.158 Uiso calc R 1 . .
    C C57 0.8808(14) 0.5815(6) 0.5517(7) 0.118(3) Uani d . 1 . .
    H H57 0.8537 0.6455 0.5413 0.142 Uiso calc R 1 . .
    C C58 0.8279(10) 0.5192(5) 0.6369(5) 0.088(2) Uani d . 1 . .
    H H58 0.7665 0.5420 0.6842 0.106 Uiso calc R 1 . .
    O O13 0.4031(7) 0.3360(3) 0.2308(3) 0.0842(14) Uani d . 1 . .
    O O14 0.4754(4) 0.4456(3) 0.3002(2) 0.0474(9) Uani d . 1 . .
    O O15 0.1637(5) 0.5055(3) 0.2669(3) 0.0712(13) Uani d . 1 . .
    H H15 0.0680 0.5303 0.2635 0.085 Uiso calc R 1 . .
    O O16 0.2626(5) 0.6433(3) 0.1736(3) 0.0685(12) Uani d . 1 . .
    O O17 0.8683(5) 0.5661(3) 0.2735(3) 0.0748(13) Uani d . 1 . .
    O O18 0.8313(5) 0.5233(3) 0.1457(3) 0.0767(13) Uani d . 1 . .
    O O19 0.5475(4) 0.6277(3) 0.2977(2) 0.0465(9) Uani d . 1 . .
    O O20 0.6701(5) 0.7679(3) 0.2244(3) 0.0632(11) Uani d . 1 . .
    C C61 0.2803(8) 0.5636(5) 0.2179(4) 0.0500(15) Uani d . 1 . .
    C C62 0.4637(6) 0.5201(4) 0.2181(3) 0.0412(13) Uani d . 1 . .
    H H62 0.4928 0.4951 0.1634 0.049 Uiso calc R 1 . .
    C C63 0.5935(7) 0.5941(4) 0.2166(3) 0.0436(14) Uani d . 1 . .
    H H63 0.5850 0.6468 0.1622 0.052 Uiso calc R 1 . .
    C C64 0.7800(7) 0.5580(4) 0.2117(4) 0.0521(15) Uani d . 1 . .
    C C65 0.4332(7) 0.3582(5) 0.2999(4) 0.0540(16) Uani d . 1 . .
    C C66 0.4315(8) 0.2927(4) 0.3917(4) 0.0566(16) Uani d . 1 . .
    C C67 0.3754(10) 0.2014(5) 0.4064(5) 0.086(2) Uani d . 1 . .
    H H67 0.3409 0.1818 0.3573 0.103 Uiso calc R 1 . .
    C C68 0.3682(14) 0.1371(6) 0.4925(7) 0.125(4) Uani d . 1 . .
    H H68 0.3303 0.0752 0.5013 0.150 Uiso calc R 1 . .
    C C69 0.4179(16) 0.1670(7) 0.5627(7) 0.137(4) Uani d . 1 . .
    H H69 0.4052 0.1265 0.6218 0.165 Uiso calc R 1 . .
    C C70 0.4871(14) 0.2563(7) 0.5494(5) 0.125(3) Uani d . 1 . .
    H H70 0.5320 0.2729 0.5974 0.150 Uiso calc R 1 . .
    C C71 0.4891(10) 0.3209(5) 0.4643(5) 0.082(2) Uani d . 1 . .
    H H71 0.5285 0.3825 0.4557 0.099 Uiso calc R 1 . .
    C C72 0.5936(7) 0.7161(5) 0.2930(4) 0.0481(15) Uani d . 1 . .
    C C73 0.5347(6) 0.7444(3) 0.3800(3) 0.0556(16) Uani d G 1 . .
    C C74 0.5617(6) 0.8376(3) 0.3815(3) 0.079(2) Uani d G 1 . .
    H H74 0.6191 0.8797 0.3296 0.095 Uiso calc R 1 . .
    C C75 0.5027(7) 0.8680(3) 0.4605(4) 0.117(3) Uani d G 1 . .
    H H75 0.5207 0.9304 0.4615 0.141 Uiso calc R 1 . .
    C C76 0.4168(8) 0.8052(5) 0.5381(3) 0.131(4) Uani d G 1 . .
    H H76 0.3773 0.8255 0.5910 0.157 Uiso calc R 1 . .
    C C77 0.3898(7) 0.7119(5) 0.5366(3) 0.124(3) Uani d G 1 . .
    H H77 0.3323 0.6698 0.5885 0.148 Uiso calc R 1 . .
    C C78 0.4488(7) 0.6815(3) 0.4576(4) 0.089(2) Uani d G 1 . .
    H H78 0.4308 0.6191 0.4566 0.106 Uiso calc R 1 . .
loop_
    _atom_site_aniso_label
    _atom_site_aniso_U_11
    _atom_site_aniso_U_22
    _atom_site_aniso_U_33
    _atom_site_aniso_U_12
    _atom_site_aniso_U_13
    _atom_site_aniso_U_23
    N1 0.058(3) 0.048(3) 0.051(3) 0.003(3) -0.007(3) -0.011(2)
    O1 0.103(4) 0.123(5) 0.139(5) 0.022(3) -0.019(4) -0.094(4)
    O2 0.056(3) 0.053(3) 0.077(3) -0.007(2) -0.004(2) 0.015(2)
    C1 0.067(5) 0.060(5) 0.076(5) 0.004(4) -0.002(4) -0.033(4)
    C2 0.049(4) 0.069(5) 0.069(4) 0.005(3) -0.006(3) -0.024(4)
    C3 0.039(4) 0.043(4) 0.053(4) -0.004(3) -0.003(3) 0.004(3)
    C4 0.067(5) 0.055(4) 0.086(5) 0.010(3) -0.026(4) -0.021(4)
    C5 0.053(5) 0.087(6) 0.128(7) 0.015(4) -0.019(5) -0.041(5)
    C6 0.060(5) 0.060(5) 0.100(6) 0.007(4) 0.001(4) -0.022(4)
    C7 0.131(8) 0.134(9) 0.199(10) 0.032(7) -0.020(7) -0.118(8)
    C8 0.040(3) 0.041(3) 0.046(3) -0.006(3) -0.006(3) -0.003(3)
    C9 0.046(4) 0.049(4) 0.050(4) -0.009(3) -0.010(3) 0.003(3)
    C10 0.048(4) 0.056(4) 0.063(4) 0.000(3) -0.006(3) 0.001(3)
    C11 0.039(4) 0.094(6) 0.096(5) -0.001(4) 0.007(4) -0.028(4)
    C12 0.066(5) 0.091(5) 0.047(4) 0.002(4) 0.013(4) -0.020(3)
    C13 0.049(4) 0.052(4) 0.042(3) 0.005(3) -0.003(3) -0.003(3)
    C14 0.045(3) 0.054(4) 0.054(4) -0.003(3) 0.000(3) -0.009(3)
    C15 0.075(5) 0.069(5) 0.056(4) -0.006(4) -0.003(4) -0.001(3)
    C16 0.076(5) 0.059(4) 0.069(4) -0.008(4) -0.015(4) -0.018(3)
    N2 0.084(5) 0.095(5) 0.096(5) 0.024(4) 0.031(4) -0.005(4)
    O3 0.096(4) 0.068(4) 0.083(3) -0.018(3) 0.003(3) -0.010(3)
    O4 0.051(3) 0.085(3) 0.072(3) -0.010(2) 0.011(2) -0.041(2)
    C21 0.071(5) 0.058(5) 0.051(4) 0.002(4) 0.002(4) -0.015(3)
    C22 0.063(4) 0.052(4) 0.051(4) -0.009(3) 0.004(3) -0.015(3)
    C23 0.046(4) 0.065(5) 0.046(3) 0.002(3) 0.009(3) -0.018(3)
    C24 0.043(4) 0.088(6) 0.124(6) 0.008(4) -0.020(4) -0.026(5)
    C25 0.068(5) 0.107(8) 0.150(8) -0.007(5) -0.020(5) -0.043(6)
    C26 0.065(6) 0.074(6) 0.114(6) -0.019(4) 0.005(5) -0.033(5)
    C27 0.139(7) 0.061(5) 0.104(6) -0.045(5) 0.017(5) -0.016(4)
    C28 0.035(3) 0.058(4) 0.056(4) 0.007(3) -0.007(3) -0.018(3)
    C29 0.050(4) 0.087(5) 0.059(4) -0.013(3) 0.004(3) -0.024(4)
    C30 0.041(4) 0.144(7) 0.082(5) -0.015(4) 0.010(4) -0.050(5)
    C31 0.112(7) 0.075(5) 0.083(6) -0.023(5) 0.032(5) -0.016(5)
    C32 0.101(6) 0.082(6) 0.062(5) -0.029(5) 0.013(4) -0.018(4)
    C33 0.046(4) 0.117(6) 0.069(5) 0.017(4) 0.011(4) 0.011(4)
    C34 0.060(4) 0.071(5) 0.056(4) -0.001(3) -0.001(3) -0.016(3)
    C35 0.087(5) 0.102(6) 0.075(5) 0.006(4) 0.008(4) -0.030(4)
    C36 0.103(7) 0.142(8) 0.100(6) 0.075(6) -0.008(5) -0.002(5)
    O5 0.168(5) 0.059(3) 0.070(3) 0.016(3) -0.032(3) -0.008(3)
    O6 0.059(3) 0.053(3) 0.044(2) -0.011(2) -0.0099(19) -0.007(2)
    O7 0.049(3) 0.096(4) 0.075(3) -0.005(3) -0.007(2) -0.031(3)
    O8 0.058(3) 0.071(3) 0.097(3) -0.006(2) -0.017(2) -0.032(3)
    O9 0.060(3) 0.168(5) 0.082(3) -0.051(3) -0.005(3) 0.047(3)
    O10 0.051(3) 0.116(4) 0.055(3) -0.008(2) -0.012(2) 0.006(3)
    O11 0.050(2) 0.042(3) 0.050(2) -0.0043(18) 0.0010(19) 0.000(2)
    O12 0.062(3) 0.091(4) 0.071(3) 0.012(2) 0.010(2) -0.032(3)
    C41 0.058(5) 0.050(4) 0.051(4) -0.003(3) -0.014(3) 0.005(3)
    C42 0.044(4) 0.058(4) 0.040(3) -0.018(3) -0.004(3) -0.001(3)
    C43 0.034(3) 0.056(4) 0.039(3) -0.011(3) 0.003(3) -0.001(3)
    C44 0.030(3) 0.077(5) 0.047(4) -0.012(3) 0.008(3) 0.001(3)
    C45 0.066(5) 0.059(5) 0.059(5) -0.004(4) -0.007(4) -0.010(4)
    C46 0.059(4) 0.069(5) 0.067(5) -0.019(4) 0.004(4) -0.015(4)
    C47 0.131(7) 0.122(7) 0.063(5) -0.046(6) -0.002(5) -0.035(5)
    C48 0.249(14) 0.141(10) 0.078(6) -0.078(9) 0.013(7) -0.053(6)
    C49 0.167(10) 0.178(11) 0.094(7) -0.033(9) 0.020(7) -0.089(8)
    C50 0.099(7) 0.171(10) 0.150(9) 0.005(6) -0.010(7) -0.102(9)
    C51 0.083(6) 0.105(7) 0.115(7) 0.013(5) -0.015(5) -0.062(6)
    C52 0.041(4) 0.055(5) 0.065(5) -0.004(3) -0.009(3) -0.004(4)
    C53 0.051(4) 0.058(5) 0.058(4) -0.004(3) -0.009(3) -0.003(4)
    C54 0.148(8) 0.058(5) 0.058(5) -0.013(5) 0.017(5) -0.001(4)
    C55 0.268(14) 0.073(7) 0.073(6) -0.043(7) 0.029(7) -0.004(5)
    C56 0.229(13) 0.092(8) 0.067(6) -0.058(7) -0.018(7) 0.002(6)
    C57 0.177(10) 0.051(5) 0.114(7) -0.005(6) -0.039(7) 0.014(6)
    C58 0.101(6) 0.070(6) 0.080(5) -0.004(4) -0.006(4) 0.005(4)
    O13 0.121(4) 0.069(3) 0.063(3) -0.019(3) -0.004(3) -0.020(3)
    O14 0.044(2) 0.048(3) 0.050(2) 0.0049(19) -0.0105(18) -0.009(2)
    O15 0.039(3) 0.085(3) 0.076(3) 0.012(2) -0.001(2) 0.000(3)
    O16 0.061(3) 0.055(3) 0.078(3) 0.010(2) -0.013(2) 0.004(2)
    O17 0.042(3) 0.118(4) 0.072(3) 0.018(2) -0.011(2) -0.037(3)
    O18 0.049(3) 0.110(4) 0.083(3) 0.011(2) 0.001(2) -0.052(3)
    O19 0.046(2) 0.048(3) 0.045(2) 0.0038(19) 0.0048(18) -0.0151(19)
    O20 0.063(3) 0.059(3) 0.064(3) -0.012(2) 0.004(2) -0.014(2)
    C61 0.046(4) 0.058(4) 0.046(4) -0.005(3) -0.005(3) -0.013(3)
    C62 0.043(4) 0.043(4) 0.038(3) 0.009(3) -0.005(3) -0.013(3)
    C63 0.048(4) 0.044(4) 0.039(3) 0.000(3) 0.005(3) -0.015(3)
    C64 0.032(4) 0.061(4) 0.058(4) 0.004(3) 0.006(3) -0.011(3)
    C65 0.045(4) 0.057(5) 0.059(4) 0.001(3) 0.001(3) -0.016(4)
    C66 0.055(4) 0.048(4) 0.063(4) 0.002(3) 0.005(3) -0.012(3)
    C67 0.106(6) 0.067(5) 0.081(5) -0.015(4) 0.002(5) -0.017(4)
    C68 0.188(11) 0.065(6) 0.098(7) -0.015(6) 0.038(7) -0.005(6)
    C69 0.228(12) 0.072(8) 0.085(7) 0.009(7) 0.020(7) 0.008(6)
    C70 0.220(11) 0.086(7) 0.060(6) 0.013(7) -0.010(6) -0.007(5)
    C71 0.120(7) 0.066(5) 0.061(5) 0.005(4) -0.016(4) -0.014(4)
    C72 0.029(3) 0.054(4) 0.063(4) 0.005(3) -0.009(3) -0.017(4)
    C73 0.049(4) 0.070(5) 0.056(4) 0.008(3) -0.014(3) -0.027(4)
    C74 0.069(5) 0.095(6) 0.092(5) 0.000(4) -0.019(4) -0.053(5)
    C75 0.104(7) 0.140(9) 0.143(8) -0.002(6) -0.006(6) -0.105(8)
    C76 0.114(8) 0.201(12) 0.106(7) 0.014(8) -0.009(6) -0.094(8)
    C77 0.163(9) 0.147(9) 0.062(5) 0.013(7) 0.016(5) -0.046(6)
    C78 0.108(6) 0.097(6) 0.055(4) 0.006(5) 0.006(4) -0.017(5)
_geom_special_details
;
 All s.u.'s (except the s.u. in the dihedral angle between two l.s. planes) are
 estimated using the full covariance matrix. The cell s.u.'s are taken into
 account individually in the estimation of s.u.'s in distances, angles and
 torsion angles; correlations between s.u.'s in cell parameters are only used
 when they are defined by crystal symmetry. An approximate (isotropic)
 treatment of cell s.u.'s is used for estimating s.u.'s involving l.s. planes.
;
loop_
    _geom_bond_atom_site_label_1
    _geom_bond_atom_site_label_2
    _geom_bond_site_symmetry_2
    _geom_bond_distance
    _geom_bond_publ_flag
    N1 C13 . 1.486(6) ?
    N1 C16 . 1.486(7) ?
    N1 C12 . 1.519(7) ?
    N1 H1 . 0.8900 ?
    O1 C1 . 1.362(8) ?
    O1 C7 . 1.441(8) ?
    O2 C9 . 1.422(6) ?
    O2 H2X . 0.8200 ?
    C1 C2 . 1.357(8) ?
    C1 C6 . 1.367(9) ?
    C2 C3 . 1.415(8) ?
    C2 H2 . 0.9300 ?
    C3 C4 . 1.382(8) ?
    C3 C8 . 1.533(8) ?
    C4 C5 . 1.364(9) ?
    C4 H4 . 0.9300 ?
    C5 C6 . 1.357(9) ?
    C5 H5 . 0.9300 ?
    C6 H6 . 0.9300 ?
    C7 H7A . 0.9600 ?
    C7 H7B . 0.9600 ?
    C7 H7C . 0.9600 ?
    C8 C13 . 1.513(7) ?
    C8 C14 . 1.537(7) ?
    C8 C9 . 1.568(7) ?
    C9 C10 . 1.516(7) ?
    C9 H9 . 0.9800 ?
    C10 C11 . 1.494(8) ?
    C10 H10A . 0.9700 ?
    C10 H10B . 0.9700 ?
    C11 C12 . 1.517(8) ?
    C11 H11A . 0.9700 ?
    C11 H11B . 0.9700 ?
    C12 H12A . 0.9700 ?
    C12 H12B . 0.9700 ?
    C13 H13A . 0.9700 ?
    C13 H13B . 0.9700 ?
    C14 C15 . 1.533(7) ?
    C14 H14A . 0.9700 ?
    C14 H14B . 0.9700 ?
    C15 H15A . 0.9600 ?
    C15 H15B . 0.9600 ?
    C15 H15C . 0.9600 ?
    C16 H16A . 0.9600 ?
    C16 H16B . 0.9600 ?
    C16 H16C . 0.9600 ?
    N2 C33 . 1.381(8) ?
    N2 C32 . 1.477(9) ?
    N2 C36 . 1.533(9) ?
    N2 H2A . 0.8900 ?
    O3 C21 . 1.358(7) ?
    O3 C27 . 1.440(7) ?
    O4 C29 . 1.433(7) ?
    O4 H4X . 0.8200 ?
    C21 C22 . 1.364(8) ?
    C21 C26 . 1.369(9) ?
    C22 C23 . 1.394(7) ?
    C22 H22 . 0.9300 ?
    C23 C24 . 1.407(8) ?
    C23 C28 . 1.525(8) ?
    C24 C25 . 1.377(10) ?
    C24 H24 . 0.9300 ?
    C25 C26 . 1.362(10) ?
    C25 H25 . 0.9300 ?
    C26 H26 . 0.9300 ?
    C27 H27A . 0.9600 ?
    C27 H27B . 0.9600 ?
    C27 H27C . 0.9600 ?
    C28 C34 . 1.532(7) ?
    C28 C29 . 1.538(7) ?
    C28 C33 . 1.550(8) ?
    C29 C30 . 1.570(9) ?
    C29 H29 . 0.9800 ?
    C30 C31 . 1.515(9) ?
    C30 H30A . 0.9700 ?
    C30 H30B . 0.9700 ?
    C31 C32 . 1.440(10) ?
    C31 H31A . 0.9700 ?
    C31 H31B . 0.9700 ?
    C32 H32A . 0.9700 ?
    C32 H32B . 0.9700 ?
    C33 H33A . 0.9700 ?
    C33 H33B . 0.9700 ?
    C34 C35 . 1.512(8) ?
    C34 H34A . 0.9700 ?
    C34 H34B . 0.9700 ?
    C35 H35A . 0.9600 ?
    C35 H35B . 0.9600 ?
    C35 H35C . 0.9600 ?
    C36 H36A . 0.9600 ?
    C36 H36B . 0.9600 ?
    C36 H36C . 0.9600 ?
    O5 C45 . 1.189(7) ?
    O6 C45 . 1.339(7) ?
    O6 C42 . 1.425(6) ?
    O7 C41 . 1.297(7) ?
    O7 H7X . 0.8200 ?
    O8 C41 . 1.204(7) ?
    O9 C44 . 1.228(6) ?
    O10 C44 . 1.213(6) ?
    O11 C52 . 1.322(7) ?
    O11 C43 . 1.433(6) ?
    O12 C52 . 1.215(7) ?
    C41 C42 . 1.527(8) ?
    C42 C43 . 1.513(7) ?
    C42 H42 . 0.9800 ?
    C43 C44 . 1.535(7) ?
    C43 H43 . 0.9800 ?
    C45 C46 . 1.457(7) ?
    C46 C47 . 1.3900 ?
    C46 C51 . 1.3900 ?
    C47 C48 . 1.3900 ?
    C47 H47 . 0.9300 ?
    C48 C49 . 1.3900 ?
    C48 H48 . 0.9300 ?
    C49 C50 . 1.3900 ?
    C49 H49 . 0.9300 ?
    C50 C51 . 1.3900 ?
    C50 H50 . 0.9300 ?
    C51 H51 . 0.9300 ?
    C52 C53 . 1.485(8) ?
    C53 C58 . 1.365(8) ?
    C53 C54 . 1.374(8) ?
    C54 C55 . 1.382(10) ?
    C54 H54 . 0.9300 ?
    C55 C56 . 1.374(11) ?
    C55 H55 . 0.9300 ?
    C56 C57 . 1.372(12) ?
    C56 H56 . 0.9300 ?
    C57 C58 . 1.389(10) ?
    C57 H57 . 0.9300 ?
    C58 H58 . 0.9300 ?
    O13 C65 . 1.217(7) ?
    O14 C65 . 1.328(7) ?
    O14 C62 . 1.436(5) ?
    O15 C61 . 1.277(7) ?
    O15 H15 . 0.8200 ?
    O16 C61 . 1.201(6) ?
    O17 C64 . 1.260(7) ?
    O18 C64 . 1.240(7) ?
    O19 C72 . 1.332(6) ?
    O19 C63 . 1.427(6) ?
    O20 C72 . 1.207(6) ?
    C61 C62 . 1.544(7) ?
    C62 C63 . 1.494(7) ?
    C62 H62 . 0.9800 ?
    C63 C64 . 1.527(7) ?
    C63 H63 . 0.9800 ?
    C65 C66 . 1.467(8) ?
    C66 C67 . 1.370(8) ?
    C66 C71 . 1.391(9) ?
    C67 C68 . 1.389(10) ?
    C67 H67 . 0.9300 ?
    C68 C69 . 1.347(12) ?
    C68 H68 . 0.9300 ?
    C69 C70 . 1.381(12) ?
    C69 H69 . 0.9300 ?
    C70 C71 . 1.384(9) ?
    C70 H70 . 0.9300 ?
    C71 H71 . 0.9300 ?
    C72 C73 . 1.482(7) ?
    C73 C74 . 1.3900 ?
    C73 C78 . 1.3900 ?
    C74 C75 . 1.3900 ?
    C74 H74 . 0.9300 ?
    C75 C76 . 1.3900 ?
    C75 H75 . 0.9300 ?
    C76 C77 . 1.3900 ?
    C76 H76 . 0.9300 ?
    C77 C78 . 1.3900 ?
    C77 H77 . 0.9300 ?
    C78 H78 . 0.9300 ?
loop_
    _geom_angle_atom_site_label_1
    _geom_angle_atom_site_label_2
    _geom_angle_atom_site_label_3
    _geom_angle_site_symmetry_1
    _geom_angle_site_symmetry_3
    _geom_angle
    _geom_angle_publ_flag
    C13 N1 C16 . . 109.8(5) ?
    C13 N1 C12 . . 113.8(4) ?
    C16 N1 C12 . . 110.1(4) ?
    C13 N1 H1 . . 107.6 ?
    C16 N1 H1 . . 107.6 ?
    C12 N1 H1 . . 107.6 ?
    C1 O1 C7 . . 119.4(6) ?
    C9 O2 H2X . . 109.5 ?
    C2 C1 O1 . . 114.1(6) ?
    C2 C1 C6 . . 122.2(7) ?
    O1 C1 C6 . . 123.8(6) ?
    C1 C2 C3 . . 121.3(6) ?
    C1 C2 H2 . . 119.4 ?
    C3 C2 H2 . . 119.4 ?
    C4 C3 C2 . . 115.2(6) ?
    C4 C3 C8 . . 124.6(6) ?
    C2 C3 C8 . . 120.1(5) ?
    C5 C4 C3 . . 121.8(7) ?
    C5 C4 H4 . . 119.1 ?
    C3 C4 H4 . . 119.1 ?
    C6 C5 C4 . . 122.4(7) ?
    C6 C5 H5 . . 118.8 ?
    C4 C5 H5 . . 118.8 ?
    C5 C6 C1 . . 117.0(6) ?
    C5 C6 H6 . . 121.5 ?
    C1 C6 H6 . . 121.5 ?
    O1 C7 H7A . . 109.5 ?
    O1 C7 H7B . . 109.5 ?
    H7A C7 H7B . . 109.5 ?
    O1 C7 H7C . . 109.5 ?
    H7A C7 H7C . . 109.5 ?
    H7B C7 H7C . . 109.5 ?
    C13 C8 C3 . . 107.9(4) ?
    C13 C8 C14 . . 111.6(4) ?
    C3 C8 C14 . . 109.6(4) ?
    C13 C8 C9 . . 112.0(4) ?
    C3 C8 C9 . . 106.8(4) ?
    C14 C8 C9 . . 108.8(4) ?
    O2 C9 C10 . . 111.2(4) ?
    O2 C9 C8 . . 106.6(4) ?
    C10 C9 C8 . . 116.4(5) ?
    O2 C9 H9 . . 107.4 ?
    C10 C9 H9 . . 107.4 ?
    C8 C9 H9 . . 107.4 ?
    C11 C10 C9 . . 121.7(5) ?
    C11 C10 H10A . . 106.9 ?
    C9 C10 H10A . . 106.9 ?
    C11 C10 H10B . . 106.9 ?
    C9 C10 H10B . . 106.9 ?
    H10A C10 H10B . . 106.7 ?
    C10 C11 C12 . . 118.0(5) ?
    C10 C11 H11A . . 107.8 ?
    C12 C11 H11A . . 107.8 ?
    C10 C11 H11B . . 107.8 ?
    C12 C11 H11B . . 107.8 ?
    H11A C11 H11B . . 107.1 ?
    C11 C12 N1 . . 113.6(5) ?
    C11 C12 H12A . . 108.8 ?
    N1 C12 H12A . . 108.8 ?
    C11 C12 H12B . . 108.8 ?
    N1 C12 H12B . . 108.8 ?
    H12A C12 H12B . . 107.7 ?
    N1 C13 C8 . . 118.2(5) ?
    N1 C13 H13A . . 107.8 ?
    C8 C13 H13A . . 107.8 ?
    N1 C13 H13B . . 107.8 ?
    C8 C13 H13B . . 107.8 ?
    H13A C13 H13B . . 107.1 ?
    C15 C14 C8 . . 116.2(5) ?
    C15 C14 H14A . . 108.2 ?
    C8 C14 H14A . . 108.2 ?
    C15 C14 H14B . . 108.2 ?
    C8 C14 H14B . . 108.2 ?
    H14A C14 H14B . . 107.4 ?
    C14 C15 H15A . . 109.5 ?
    C14 C15 H15B . . 109.5 ?
    H15A C15 H15B . . 109.5 ?
    C14 C15 H15C . . 109.5 ?
    H15A C15 H15C . . 109.5 ?
    H15B C15 H15C . . 109.5 ?
    N1 C16 H16A . . 109.5 ?
    N1 C16 H16B . . 109.5 ?
    H16A C16 H16B . . 109.5 ?
    N1 C16 H16C . . 109.5 ?
    H16A C16 H16C . . 109.5 ?
    H16B C16 H16C . . 109.5 ?
    C33 N2 C32 . . 118.9(7) ?
    C33 N2 C36 . . 111.5(5) ?
    C32 N2 C36 . . 108.3(6) ?
    C33 N2 H2A . . 105.7 ?
    C32 N2 H2A . . 105.7 ?
    C36 N2 H2A . . 105.7 ?
    C21 O3 C27 . . 121.2(6) ?
    C29 O4 H4X . . 109.5 ?
    O3 C21 C22 . . 115.3(7) ?
    O3 C21 C26 . . 123.7(7) ?
    C22 C21 C26 . . 121.0(7) ?
    C21 C22 C23 . . 121.9(6) ?
    C21 C22 H22 . . 119.1 ?
    C23 C22 H22 . . 119.1 ?
    C22 C23 C24 . . 116.7(6) ?
    C22 C23 C28 . . 120.7(5) ?
    C24 C23 C28 . . 122.6(6) ?
    C25 C24 C23 . . 119.7(7) ?
    C25 C24 H24 . . 120.1 ?
    C23 C24 H24 . . 120.1 ?
    C26 C25 C24 . . 122.3(8) ?
    C26 C25 H25 . . 118.9 ?
    C24 C25 H25 . . 118.9 ?
    C25 C26 C21 . . 118.3(7) ?
    C25 C26 H26 . . 120.8 ?
    C21 C26 H26 . . 120.8 ?
    O3 C27 H27A . . 109.5 ?
    O3 C27 H27B . . 109.5 ?
    H27A C27 H27B . . 109.5 ?
    O3 C27 H27C . . 109.5 ?
    H27A C27 H27C . . 109.5 ?
    H27B C27 H27C . . 109.5 ?
    C23 C28 C34 . . 109.4(5) ?
    C23 C28 C29 . . 108.5(4) ?
    C34 C28 C29 . . 108.2(4) ?
    C23 C28 C33 . . 113.9(5) ?
    C34 C28 C33 . . 105.0(5) ?
    C29 C28 C33 . . 111.7(5) ?
    O4 C29 C28 . . 106.9(5) ?
    O4 C29 C30 . . 108.9(5) ?
    C28 C29 C30 . . 114.8(5) ?
    O4 C29 H29 . . 108.7 ?
    C28 C29 H29 . . 108.7 ?
    C30 C29 H29 . . 108.7 ?
    C31 C30 C29 . . 114.2(6) ?
    C31 C30 H30A . . 108.7 ?
    C29 C30 H30A . . 108.7 ?
    C31 C30 H30B . . 108.7 ?
    C29 C30 H30B . . 108.7 ?
    H30A C30 H30B . . 107.6 ?
    C32 C31 C30 . . 121.0(6) ?
    C32 C31 H31A . . 107.1 ?
    C30 C31 H31A . . 107.1 ?
    C32 C31 H31B . . 107.1 ?
    C30 C31 H31B . . 107.1 ?
    H31A C31 H31B . . 106.8 ?
    C31 C32 N2 . . 115.7(6) ?
    C31 C32 H32A . . 108.3 ?
    N2 C32 H32A . . 108.3 ?
    C31 C32 H32B . . 108.3 ?
    N2 C32 H32B . . 108.3 ?
    H32A C32 H32B . . 107.4 ?
    N2 C33 C28 . . 121.1(6) ?
    N2 C33 H33A . . 107.1 ?
    C28 C33 H33A . . 107.1 ?
    N2 C33 H33B . . 107.1 ?
    C28 C33 H33B . . 107.1 ?
    H33A C33 H33B . . 106.8 ?
    C35 C34 C28 . . 116.9(5) ?
    C35 C34 H34A . . 108.1 ?
    C28 C34 H34A . . 108.1 ?
    C35 C34 H34B . . 108.1 ?
    C28 C34 H34B . . 108.1 ?
    H34A C34 H34B . . 107.3 ?
    C34 C35 H35A . . 109.5 ?
    C34 C35 H35B . . 109.5 ?
    H35A C35 H35B . . 109.5 ?
    C34 C35 H35C . . 109.5 ?
    H35A C35 H35C . . 109.5 ?
    H35B C35 H35C . . 109.5 ?
    N2 C36 H36A . . 109.5 ?
    N2 C36 H36B . . 109.5 ?
    H36A C36 H36B . . 109.5 ?
    N2 C36 H36C . . 109.5 ?
    H36A C36 H36C . . 109.5 ?
    H36B C36 H36C . . 109.5 ?
    C45 O6 C42 . . 117.6(4) ?
    C41 O7 H7X . . 109.5 ?
    C52 O11 C43 . . 116.6(4) ?
    O8 C41 O7 . . 126.5(6) ?
    O8 C41 C42 . . 119.8(6) ?
    O7 C41 C42 . . 113.7(6) ?
    O6 C42 C43 . . 108.3(4) ?
    O6 C42 C41 . . 112.5(5) ?
    C43 C42 C41 . . 110.5(5) ?
    O6 C42 H42 . . 108.5 ?
    C43 C42 H42 . . 108.5 ?
    C41 C42 H42 . . 108.5 ?
    O11 C43 C42 . . 106.1(4) ?
    O11 C43 C44 . . 111.8(4) ?
    C42 C43 C44 . . 114.0(5) ?
    O11 C43 H43 . . 108.3 ?
    C42 C43 H43 . . 108.3 ?
    C44 C43 H43 . . 108.3 ?
    O10 C44 O9 . . 126.9(6) ?
    O10 C44 C43 . . 119.7(5) ?
    O9 C44 C43 . . 113.4(5) ?
    O5 C45 O6 . . 124.2(6) ?
    O5 C45 C46 . . 123.8(6) ?
    O6 C45 C46 . . 111.9(6) ?
    C47 C46 C51 . . 120.0 ?
    C47 C46 C45 . . 122.0(5) ?
    C51 C46 C45 . . 117.9(5) ?
    C48 C47 C46 . . 120.0 ?
    C48 C47 H47 . . 120.0 ?
    C46 C47 H47 . . 120.0 ?
    C47 C48 C49 . . 120.0 ?
    C47 C48 H48 . . 120.0 ?
    C49 C48 H48 . . 120.0 ?
    C50 C49 C48 . . 120.0 ?
    C50 C49 H49 . . 120.0 ?
    C48 C49 H49 . . 120.0 ?
    C49 C50 C51 . . 120.0 ?
    C49 C50 H50 . . 120.0 ?
    C51 C50 H50 . . 120.0 ?
    C50 C51 C46 . . 120.0 ?
    C50 C51 H51 . . 120.0 ?
    C46 C51 H51 . . 120.0 ?
    O12 C52 O11 . . 123.9(6) ?
    O12 C52 C53 . . 122.6(6) ?
    O11 C52 C53 . . 113.5(6) ?
    C58 C53 C54 . . 119.7(6) ?
    C58 C53 C52 . . 119.9(6) ?
    C54 C53 C52 . . 120.4(6) ?
    C53 C54 C55 . . 119.9(8) ?
    C53 C54 H54 . . 120.1 ?
    C55 C54 H54 . . 120.1 ?
    C56 C55 C54 . . 120.0(9) ?
    C56 C55 H55 . . 120.0 ?
    C54 C55 H55 . . 120.0 ?
    C57 C56 C55 . . 120.6(8) ?
    C57 C56 H56 . . 119.7 ?
    C55 C56 H56 . . 119.7 ?
    C56 C57 C58 . . 118.8(8) ?
    C56 C57 H57 . . 120.6 ?
    C58 C57 H57 . . 120.6 ?
    C53 C58 C57 . . 121.0(8) ?
    C53 C58 H58 . . 119.5 ?
    C57 C58 H58 . . 119.5 ?
    C65 O14 C62 . . 118.4(4) ?
    C61 O15 H15 . . 109.5 ?
    C72 O19 C63 . . 117.0(4) ?
    O16 C61 O15 . . 128.4(6) ?
    O16 C61 C62 . . 119.4(6) ?
    O15 C61 C62 . . 112.2(5) ?
    O14 C62 C63 . . 107.0(4) ?
    O14 C62 C61 . . 111.7(4) ?
    C63 C62 C61 . . 109.7(4) ?
    O14 C62 H62 . . 109.5 ?
    C63 C62 H62 . . 109.5 ?
    C61 C62 H62 . . 109.5 ?
    O19 C63 C62 . . 107.6(4) ?
    O19 C63 C64 . . 110.7(4) ?
    C62 C63 C64 . . 113.0(4) ?
    O19 C63 H63 . . 108.5 ?
    C62 C63 H63 . . 108.5 ?
    C64 C63 H63 . . 108.5 ?
    O18 C64 O17 . . 125.7(5) ?
    O18 C64 C63 . . 116.1(6) ?
    O17 C64 C63 . . 118.2(5) ?
    O13 C65 O14 . . 123.4(6) ?
    O13 C65 C66 . . 125.0(7) ?
    O14 C65 C66 . . 111.6(6) ?
    C67 C66 C71 . . 118.9(6) ?
    C67 C66 C65 . . 119.7(6) ?
    C71 C66 C65 . . 121.4(6) ?
    C66 C67 C68 . . 122.0(8) ?
    C66 C67 H67 . . 119.0 ?
    C68 C67 H67 . . 119.0 ?
    C69 C68 C67 . . 118.0(9) ?
    C69 C68 H68 . . 121.0 ?
    C67 C68 H68 . . 121.0 ?
    C68 C69 C70 . . 121.8(9) ?
    C68 C69 H69 . . 119.1 ?
    C70 C69 H69 . . 119.1 ?
    C69 C70 C71 . . 119.6(9) ?
    C69 C70 H70 . . 120.2 ?
    C71 C70 H70 . . 120.2 ?
    C70 C71 C66 . . 119.3(8) ?
    C70 C71 H71 . . 120.4 ?
    C66 C71 H71 . . 120.4 ?
    O20 C72 O19 . . 123.4(5) ?
    O20 C72 C73 . . 124.1(6) ?
    O19 C72 C73 . . 112.4(5) ?
    C74 C73 C78 . . 120.0 ?
    C74 C73 C72 . . 118.1(4) ?
    C78 C73 C72 . . 121.8(4) ?
    C73 C74 C75 . . 120.0 ?
    C73 C74 H74 . . 120.0 ?
    C75 C74 H74 . . 120.0 ?
    C76 C75 C74 . . 120.0 ?
    C76 C75 H75 . . 120.0 ?
    C74 C75 H75 . . 120.0 ?
    C75 C76 C77 . . 120.0 ?
    C75 C76 H76 . . 120.0 ?
    C77 C76 H76 . . 120.0 ?
    C78 C77 C76 . . 120.0 ?
    C78 C77 H77 . . 120.0 ?
    C76 C77 H77 . . 120.0 ?
    C77 C78 C73 . . 120.0 ?
    C77 C78 H78 . . 120.0 ?
    C73 C78 H78 . . 120.0 ?
loop_
    _geom_torsion_atom_site_label_1
    _geom_torsion_atom_site_label_2
    _geom_torsion_atom_site_label_3
    _geom_torsion_atom_site_label_4
    _geom_torsion_site_symmetry_1
    _geom_torsion_site_symmetry_2
    _geom_torsion_site_symmetry_3
    _geom_torsion_site_symmetry_4
    _geom_torsion
    _geom_torsion_publ_flag
    C7 O1 C1 C2 . . . . 177.4(7) ?
    C7 O1 C1 C6 . . . . -1.9(11) ?
    O1 C1 C2 C3 . . . . -177.4(5) ?
    C6 C1 C2 C3 . . . . 1.9(10) ?
    C1 C2 C3 C4 . . . . -1.1(9) ?
    C1 C2 C3 C8 . . . . -179.9(6) ?
    C2 C3 C4 C5 . . . . -1.4(9) ?
    C8 C3 C4 C5 . . . . 177.3(6) ?
    C3 C4 C5 C6 . . . . 3.3(11) ?
    C4 C5 C6 C1 . . . . -2.5(11) ?
    C2 C1 C6 C5 . . . . -0.1(10) ?
    O1 C1 C6 C5 . . . . 179.1(7) ?
    C4 C3 C8 C13 . . . . -6.4(7) ?
    C2 C3 C8 C13 . . . . 172.3(5) ?
    C4 C3 C8 C14 . . . . -128.1(6) ?
    C2 C3 C8 C14 . . . . 50.6(7) ?
    C4 C3 C8 C9 . . . . 114.1(6) ?
    C2 C3 C8 C9 . . . . -67.2(6) ?
    C13 C8 C9 O2 . . . . 47.5(6) ?
    C3 C8 C9 O2 . . . . -70.3(5) ?
    C14 C8 C9 O2 . . . . 171.4(4) ?
    C13 C8 C9 C10 . . . . -77.2(6) ?
    C3 C8 C9 C10 . . . . 165.0(5) ?
    C14 C8 C9 C10 . . . . 46.7(6) ?
    O2 C9 C10 C11 . . . . -68.5(7) ?
    C8 C9 C10 C11 . . . . 53.9(8) ?
    C9 C10 C11 C12 . . . . 12.2(9) ?
    C10 C11 C12 N1 . . . . -71.1(8) ?
    C13 N1 C12 C11 . . . . 81.3(6) ?
    C16 N1 C12 C11 . . . . -154.9(5) ?
    C16 N1 C13 C8 . . . . 169.6(4) ?
    C12 N1 C13 C8 . . . . -66.4(6) ?
    C3 C8 C13 N1 . . . . -176.4(4) ?
    C14 C8 C13 N1 . . . . -55.9(6) ?
    C9 C8 C13 N1 . . . . 66.4(6) ?
    C13 C8 C14 C15 . . . . -59.7(6) ?
    C3 C8 C14 C15 . . . . 59.8(6) ?
    C9 C8 C14 C15 . . . . 176.2(5) ?
    C27 O3 C21 C22 . . . . -178.5(5) ?
    C27 O3 C21 C26 . . . . 3.4(9) ?
    O3 C21 C22 C23 . . . . -178.5(5) ?
    C26 C21 C22 C23 . . . . -0.3(9) ?
    C21 C22 C23 C24 . . . . 0.2(8) ?
    C21 C22 C23 C28 . . . . 179.4(5) ?
    C22 C23 C24 C25 . . . . 1.8(10) ?
    C28 C23 C24 C25 . . . . -177.4(7) ?
    C23 C24 C25 C26 . . . . -3.7(13) ?
    C24 C25 C26 C21 . . . . 3.6(12) ?
    O3 C21 C26 C25 . . . . 176.5(7) ?
    C22 C21 C26 C25 . . . . -1.5(10) ?
    C22 C23 C28 C34 . . . . 49.4(6) ?
    C24 C23 C28 C34 . . . . -131.5(6) ?
    C22 C23 C28 C29 . . . . -68.5(6) ?
    C24 C23 C28 C29 . . . . 110.7(6) ?
    C22 C23 C28 C33 . . . . 166.5(5) ?
    C24 C23 C28 C33 . . . . -14.4(8) ?
    C23 C28 C29 O4 . . . . -52.6(6) ?
    C34 C28 C29 O4 . . . . -171.2(5) ?
    C33 C28 C29 O4 . . . . 73.7(6) ?
    C23 C28 C29 C30 . . . . -173.5(6) ?
    C34 C28 C29 C30 . . . . 67.9(7) ?
    C33 C28 C29 C30 . . . . -47.1(7) ?
    O4 C29 C30 C31 . . . . -36.0(7) ?
    C28 C29 C30 C31 . . . . 83.8(7) ?
    C29 C30 C31 C32 . . . . -61.7(9) ?
    C30 C31 C32 N2 . . . . 44.2(10) ?
    C33 N2 C32 C31 . . . . -67.6(9) ?
    C36 N2 C32 C31 . . . . 163.7(7) ?
    C32 N2 C33 C28 . . . . 84.7(9) ?
    C36 N2 C33 C28 . . . . -148.2(7) ?
    C23 C28 C33 N2 . . . . 94.8(7) ?
    C34 C28 C33 N2 . . . . -145.6(7) ?
    C29 C28 C33 N2 . . . . -28.6(9) ?
    C23 C28 C34 C35 . . . . 61.2(7) ?
    C29 C28 C34 C35 . . . . 179.3(5) ?
    C33 C28 C34 C35 . . . . -61.4(7) ?
    C45 O6 C42 C43 . . . . -141.2(5) ?
    C45 O6 C42 C41 . . . . 96.4(6) ?
    O8 C41 C42 O6 . . . . 160.0(5) ?
    O7 C41 C42 O6 . . . . -21.0(7) ?
    O8 C41 C42 C43 . . . . 38.8(7) ?
    O7 C41 C42 C43 . . . . -142.2(5) ?
    C52 O11 C43 C42 . . . . -144.4(4) ?
    C52 O11 C43 C44 . . . . 90.8(6) ?
    O6 C42 C43 O11 . . . . -63.9(5) ?
    C41 C42 C43 O11 . . . . 59.8(5) ?
    O6 C42 C43 C44 . . . . 59.6(5) ?
    C41 C42 C43 C44 . . . . -176.8(5) ?
    O11 C43 C44 O10 . . . . 2.5(8) ?
    C42 C43 C44 O10 . . . . -117.9(6) ?
    O11 C43 C44 O9 . . . . -176.6(5) ?
    C42 C43 C44 O9 . . . . 63.1(7) ?
    C42 O6 C45 O5 . . . . 3.6(9) ?
    C42 O6 C45 C46 . . . . -174.8(5) ?
    O5 C45 C46 C47 . . . . 174.8(6) ?
    O6 C45 C46 C47 . . . . -6.8(7) ?
    O5 C45 C46 C51 . . . . -2.7(9) ?
    O6 C45 C46 C51 . . . . 175.7(4) ?
    C51 C46 C47 C48 . . . . 0.0 ?
    C45 C46 C47 C48 . . . . -177.5(5) ?
    C46 C47 C48 C49 . . . . 0.0 ?
    C47 C48 C49 C50 . . . . 0.0 ?
    C48 C49 C50 C51 . . . . 0.0 ?
    C49 C50 C51 C46 . . . . 0.0 ?
    C47 C46 C51 C50 . . . . 0.0 ?
    C45 C46 C51 C50 . . . . 177.6(5) ?
    C43 O11 C52 O12 . . . . 0.0(8) ?
    C43 O11 C52 C53 . . . . 178.8(4) ?
    O12 C52 C53 C58 . . . . -7.7(9) ?
    O11 C52 C53 C58 . . . . 173.5(6) ?
    O12 C52 C53 C54 . . . . 172.0(7) ?
    O11 C52 C53 C54 . . . . -6.8(8) ?
    C58 C53 C54 C55 . . . . 0.8(12) ?
    C52 C53 C54 C55 . . . . -179.0(8) ?
    C53 C54 C55 C56 . . . . -1.7(15) ?
    C54 C55 C56 C57 . . . . 1.2(17) ?
    C55 C56 C57 C58 . . . . 0.1(16) ?
    C54 C53 C58 C57 . . . . 0.6(11) ?
    C52 C53 C58 C57 . . . . -179.7(7) ?
    C56 C57 C58 C53 . . . . -1.0(14) ?
    C65 O14 C62 C63 . . . . -152.1(4) ?
    C65 O14 C62 C61 . . . . 87.8(5) ?
    O16 C61 C62 O14 . . . . 155.2(5) ?
    O15 C61 C62 O14 . . . . -25.7(7) ?
    O16 C61 C62 C63 . . . . 36.7(7) ?
    O15 C61 C62 C63 . . . . -144.1(5) ?
    C72 O19 C63 C62 . . . . -152.4(4) ?
    C72 O19 C63 C64 . . . . 83.7(5) ?
    O14 C62 C63 O19 . . . . -60.9(5) ?
    C61 C62 C63 O19 . . . . 60.4(5) ?
    O14 C62 C63 C64 . . . . 61.7(5) ?
    C61 C62 C63 C64 . . . . -177.0(5) ?
    O19 C63 C64 O18 . . . . 177.0(5) ?
    C62 C63 C64 O18 . . . . 56.2(7) ?
    O19 C63 C64 O17 . . . . -3.3(7) ?
    C62 C63 C64 O17 . . . . -124.1(5) ?
    C62 O14 C65 O13 . . . . 8.2(8) ?
    C62 O14 C65 C66 . . . . -173.1(4) ?
    O13 C65 C66 C67 . . . . -7.2(9) ?
    O14 C65 C66 C67 . . . . 174.0(5) ?
    O13 C65 C66 C71 . . . . 171.5(6) ?
    O14 C65 C66 C71 . . . . -7.2(8) ?
    C71 C66 C67 C68 . . . . 2.4(11) ?
    C65 C66 C67 C68 . . . . -178.8(7) ?
    C66 C67 C68 C69 . . . . 0.3(14) ?
    C67 C68 C69 C70 . . . . -5.1(16) ?
    C68 C69 C70 C71 . . . . 7.0(16) ?
    C69 C70 C71 C66 . . . . -4.1(13) ?
    C67 C66 C71 C70 . . . . -0.4(10) ?
    C65 C66 C71 C70 . . . . -179.2(7) ?
    C63 O19 C72 O20 . . . . 0.4(7) ?
    C63 O19 C72 C73 . . . . 178.3(4) ?
    O20 C72 C73 C74 . . . . 3.3(7) ?
    O19 C72 C73 C74 . . . . -174.6(3) ?
    O20 C72 C73 C78 . . . . -179.2(4) ?
    O19 C72 C73 C78 . . . . 2.9(6) ?
    C78 C73 C74 C75 . . . . 0.0 ?
    C72 C73 C74 C75 . . . . 177.6(4) ?
    C73 C74 C75 C76 . . . . 0.0 ?
    C74 C75 C76 C77 . . . . 0.0 ?
    C75 C76 C77 C78 . . . . 0.0 ?
    C76 C77 C78 C73 . . . . 0.0 ?
    C74 C73 C78 C77 . . . . 0.0 ?
    C72 C73 C78 C77 . . . . -177.5(4) ?
loop_
    _geom_hbond_atom_site_label_D
    _geom_hbond_atom_site_label_H
    _geom_hbond_atom_site_label_A
    _geom_hbond_site_symmetry_A
    _geom_hbond_distance_DH
    _geom_hbond_distance_HA
    _geom_hbond_distance_DA
    _geom_hbond_angle_DHA
    N1 H1 O16 . 0.89 1.90 2.719(6) 151.3
    N2 H2A O4 . 0.89 2.24 2.884(7) 129.1
    O2 H2X O9 1_564 0.82 2.18 2.779(6) 129.6
    O4 H4X O18 1_455 0.82 2.12 2.819(6) 142.8
    O7 H7X O9 1_655 0.82 2.53 3.339(6) 170.3
    O7 H7X O10 1_655 0.82 1.91 2.470(6) 124.1
    O15 H15 O17 1_455 0.82 1.62 2.435(5) 170.2
