# Supplementary material for: (3S,4R)-3-Ethyl-4-hydr­oxy-3-(3-methoxy­phen­yl)-1-methyl­azepanium (2R,3R)-2,3-bis­(benzo­yloxy)-3-carboxy­propionate
Source: Acta Crystallogr Sect E Struct Rep Online. 2010 Apr 17;66(Pt 5):o1092. doi: 10.1107/S1600536810013425 (PMC2979290; doi:10.1107/S1600536810013425)
Supplement: Supplementary file 2 [file e-66-o1092-Isup2.hkl]

# 
# h,k,l, Fc-squared, Fo-squared, sigma(Fo-squared) and status flag 
# 
data_I
_shelx_title '              f60401b in P1' 
_shelx_refln_list_code          4 
_shelx_F_calc_maximum      115.15 
_exptl_crystal_F_000       660.00 
_reflns_d_resolution_high  0.8346 
 
loop_ 
 _symmetry_equiv_pos_as_xyz 
 'x, y, z' 
 
_cell_length_a     7.7720 
_cell_length_b    14.6030 
_cell_length_c    15.0600 
_cell_angle_alpha  75.313 
_cell_angle_beta   82.182 
_cell_angle_gamma  88.367 
 
_shelx_F_squared_multiplier     1.000 
 
loop_ 
 _refln_index_h 
 _refln_index_k 
 _refln_index_l 
 _refln_F_squared_calc 
 _refln_F_squared_meas 
 _refln_F_squared_sigma 
 _refln_observed_status 
   1   0   0     1372.22     1413.30     18.65 o 
   2   0   0    10070.54    11121.73     87.58 o 
   3   0   0     1315.50     1561.69     31.90 o 
   4   0   0       13.69       28.41      9.79 o 
   5   0   0       55.44       55.06      8.71 o 
   6   0   0       23.19       30.22      8.16 o 
   7   0   0       13.72        9.43     10.23 o 
   8   0   0        3.94       -0.16     11.13 o 
  -9   1   0        3.36       18.79     20.31 o 
  -7   1   0       68.17       59.06     12.57 o 
  -6   1   0       86.80       74.39     17.56 o 
  -5   1   0       71.89       88.10     12.53 o 
  -4   1   0      482.73      567.76     22.22 o 
  -3   1   0     1814.95     1896.26     32.83 o 
  -2   1   0       99.53      115.78      9.52 o 
  -1   1   0     1748.65     1699.17     15.61 o 
   0   1   0      136.26       91.54      2.39 o 
   1   1   0     2359.23     2621.03     28.71 o 
   2   1   0     3144.84     3708.35     41.23 o 
   5   1   0        9.32        7.70      5.68 o 
   6   1   0      152.23      144.08      9.78 o 
   7   1   0       63.26       54.75     12.43 o 
   8   1   0       14.99        6.08     11.21 o 
  -9   2   0        4.09       22.30     21.62 o 
  -8   2   0       22.65       24.76     18.27 o 
  -7   2   0       46.62       61.82     17.70 o 
  -6   2   0      176.10      149.19     31.78 o 
  -5   2   0       56.96       54.82      7.65 o 
  -4   2   0      550.46      567.43     16.84 o 
  -3   2   0     2462.82     2549.46     32.91 o 
  -2   2   0      224.22      230.85     15.35 o 
  -1   2   0     2175.44     2185.60     19.87 o 
   0   2   0      154.99      135.11      6.65 o 
   1   2   0    10752.00    12411.21     96.09 o 
   2   2   0     5153.76     5651.22     55.57 o 
   3   2   0     1205.68     1167.43     25.11 o 
   4   2   0      453.12      440.75     17.15 o 
   5   2   0       34.86       32.30      6.57 o 
   6   2   0      130.29      114.55      9.42 o 
   7   2   0        8.02       10.01     10.77 o 
   8   2   0        9.54        4.31     11.67 o 
   9   2   0        6.99       -4.50     11.62 o 
  -9   3   0        2.44       -2.92     20.81 o 
  -8   3   0       14.41        9.65     16.77 o 
  -7   3   0       25.03       30.81     15.16 o 
  -6   3   0       39.82       40.91     10.22 o 
  -5   3   0       19.37       22.80      5.75 o 
  -4   3   0       36.23       38.67      5.29 o 
  -3   3   0     2358.47     2355.13     21.70 o 
  -2   3   0      243.11      242.93      8.76 o 
  -1   3   0     1056.75      941.23     15.39 o 
   0   3   0     3357.36     2905.43     37.38 o 
   1   3   0      884.03      806.08     20.56 o 
   2   3   0     1312.84     1346.52     27.05 o 
   3   3   0      781.87      761.55     22.03 o 
   4   3   0      122.61      135.22     11.43 o 
   5   3   0       98.16       88.71      8.62 o 
   6   3   0      116.41       88.16     14.10 o 
   7   3   0        7.77        3.14     11.13 o 
   8   3   0        5.36       15.00     12.90 o 
   9   3   0        0.08        1.61     12.24 o 
  -8   4   0       20.61       22.39     20.01 o 
  -7   4   0       17.93       31.55     17.15 o 
  -6   4   0      336.49      341.00     17.61 o 
  -5   4   0       32.68       30.17     14.19 o 
  -4   4   0       51.77       43.64      5.53 o 
  -3   4   0      846.66      872.67     18.69 o 
  -2   4   0     1180.97      985.11     49.42 o 
  -1   4   0      443.24      384.51     10.80 o 
   0   4   0      636.70      581.44     22.73 o 
   1   4   0     1182.86     1033.55     25.63 o 
   2   4   0       29.04       25.96      8.67 o 
   3   4   0      529.57      514.07     19.88 o 
   4   4   0      286.95      268.50     15.95 o 
   5   4   0      163.62      150.40     10.67 o 
   6   4   0        1.97        2.10     10.74 o 
   7   4   0       25.65       45.43     14.12 o 
   8   4   0        5.32       10.39     13.01 o 
  -8   5   0        4.20        7.99     17.42 o 
  -7   5   0       15.94       14.78     16.33 o 
  -6   5   0        4.32       17.93      9.51 o 
  -5   5   0       26.21       31.06      8.65 o 
  -4   5   0       32.54       40.61      7.59 o 
  -3   5   0      121.49      135.12      9.31 o 
  -2   5   0      127.11      110.33      8.00 o 
  -1   5   0     1352.06     1220.37     34.82 o 
   0   5   0      508.54      441.32     39.99 o 
   1   5   0      360.44      347.88     16.96 o 
   2   5   0      844.07      936.48     28.66 o 
   3   5   0     1425.33     1567.64     36.81 o 
   4   5   0      439.71      459.70     15.68 o 
   5   5   0      285.98      291.34     20.33 o 
   6   5   0        3.10        4.53     11.67 o 
   7   5   0       25.89       37.52     13.99 o 
   8   5   0       50.44       32.28     15.16 o 
  -8   6   0       10.20       18.60     19.66 o 
  -7   6   0        7.89        0.95     16.09 o 
  -6   6   0       83.74       97.69     12.82 o 
  -5   6   0       83.92      101.73     14.36 o 
  -4   6   0      119.13      120.44     10.25 o 
  -3   6   0      476.10      445.81     15.21 o 
  -2   6   0      230.35      237.41     11.10 o 
  -1   6   0     1573.97     1419.03     41.02 o 
   0   6   0      257.77      247.83     10.25 o 
   1   6   0     1383.95     1423.40     23.57 o 
   2   6   0       15.59       38.39     11.75 o 
   3   6   0      103.26      150.25     10.85 o 
   4   6   0       62.85       61.34      9.39 o 
   5   6   0      104.95      102.52     11.07 o 
   6   6   0       15.87       25.30     13.22 o 
   7   6   0        7.29        4.34     13.47 o 
   8   6   0        4.40        0.60     13.63 o 
  -8   7   0        9.14       15.60     20.42 o 
  -7   7   0        5.51        2.21     16.28 o 
  -6   7   0       28.03       25.58     10.01 o 
  -5   7   0      196.89      196.51     13.98 o 
  -4   7   0      105.76      114.56     30.98 o 
  -3   7   0      253.55      265.26     13.23 o 
  -2   7   0     1509.55     1472.95     26.66 o 
  -1   7   0       95.63      108.64      9.72 o 
   0   7   0       45.54       45.03      6.92 o 
   1   7   0     1229.64     1219.60     39.20 o 
   2   7   0       77.65       74.14      9.12 o 
   3   7   0      165.38      186.98     12.59 o 
   4   7   0       62.68       63.34     10.47 o 
   5   7   0       97.70       98.90     11.81 o 
   6   7   0       59.18       64.21     15.71 o 
   7   7   0        8.04       -0.41     13.63 o 
   8   7   0        0.39        1.17     14.04 o 
  -8   8   0       11.37       14.12     21.54 o 
  -7   8   0        4.87        8.37     16.20 o 
  -6   8   0       45.85       61.71     11.69 o 
  -5   8   0      185.50      188.84     14.47 o 
  -4   8   0       68.23       64.98      9.62 o 
  -3   8   0       34.89       31.25      8.64 o 
  -2   8   0      271.83      258.08     19.09 o 
  -1   8   0      147.06      159.03     11.11 o 
   0   8   0       37.90       26.07      7.08 o 
   1   8   0       27.87       36.99     10.53 o 
   2   8   0      155.46      156.00     11.46 o 
   3   8   0      295.69      288.13     15.40 o 
   4   8   0       15.80       13.14      8.83 o 
   5   8   0       13.60        5.06      9.27 o 
   6   8   0       74.48       62.06     17.01 o 
   7   8   0        9.60        6.41     14.34 o 
   8   8   0        8.14        5.15     15.24 o 
  -7   9   0       14.67        9.27     18.32 o 
  -6   9   0        8.51        4.28     11.74 o 
  -5   9   0        8.93       21.77      9.22 o 
  -4   9   0       70.22       64.18     10.12 o 
  -3   9   0      117.54      113.04     11.48 o 
  -2   9   0       40.79       44.22      9.37 o 
  -1   9   0      136.53      129.25     17.91 o 
   0   9   0        5.47        9.31      6.85 o 
   1   9   0      100.10       90.31      9.97 o 
   2   9   0      273.52      269.38     16.80 o 
   3   9   0        5.52       -2.62      8.20 o 
   4   9   0       25.64       40.68     10.25 o 
   5   9   0       81.58       76.36     12.47 o 
   6   9   0       21.41       22.60     16.20 o 
   7   9   0        3.72        6.98     19.06 o 
  -7  10   0        0.60       -2.70     13.51 o 
  -6  10   0        6.93        4.85     10.71 o 
  -5  10   0       32.04       30.45     11.09 o 
  -4  10   0       15.25        5.01      8.93 o 
  -3  10   0       75.03       60.16     10.23 o 
  -2  10   0        0.30       -0.65      8.57 o 
  -1  10   0       49.20       45.95     14.23 o 
   0  10   0      101.30      122.63     11.54 o 
   1  10   0       61.98       82.56     10.55 o 
   2  10   0       92.13      106.55     11.86 o 
   3  10   0       10.58       13.15      8.96 o 
   4  10   0       34.94       33.20     10.59 o 
   5  10   0        9.53       10.24     10.33 o 
   6  10   0        0.94        3.52     16.42 o 
   7  10   0       13.68       16.22     19.74 o 
  -7  11   0        1.67       -3.15     14.02 o 
  -6  11   0        0.26       -7.40     11.49 o 
  -5  11   0       10.14       10.27     11.51 o 
  -4  11   0        2.41        7.30     10.45 o 
  -3  11   0       24.13        7.34      9.17 o 
  -2  11   0        3.85        6.26      9.79 o 
  -1  11   0       63.98       76.40     17.64 o 
   0  11   0       71.60       53.77     15.92 o 
   1  11   0      101.12      102.28     11.67 o 
   2  11   0      180.25      173.70     14.45 o 
   3  11   0       29.37       22.62     10.21 o 
   4  11   0      146.50      156.95     15.42 o 
   5  11   0       22.35       15.12     11.69 o 
   6  11   0        4.84        8.45     17.01 o 
  -6  12   0       26.03       17.25     13.60 o 
  -5  12   0        4.37       -3.53     11.35 o 
  -4  12   0       71.21       66.74     12.66 o 
  -3  12   0       68.08       72.04     12.38 o 
  -2  12   0       18.67       20.75     15.43 o 
  -1  12   0       40.18       28.85     15.60 o 
   0  12   0        4.06       26.91     16.55 o 
   1  12   0       73.07      109.26     19.88 o 
   2  12   0       10.33        3.99      9.39 o 
   3  12   0       65.51       65.94     12.02 o 
   4  12   0        1.84        8.61     11.47 o 
   5  12   0       37.53       31.23     12.99 o 
   6  12   0       14.62       11.40     18.21 o 
  -5  13   0       12.96        3.58     12.18 o 
  -4  13   0       15.81        8.40     12.75 o 
  -3  13   0        1.58        2.68     12.77 o 
  -2  13   0       49.98       39.13     17.61 o 
  -1  13   0       26.19       29.59     16.85 o 
   0  13   0       18.61       11.53     15.92 o 
   1  13   0        0.06        8.43     16.28 o 
   2  13   0       16.41       14.89     16.96 o 
   3  13   0       50.27       43.68     12.30 o 
   4  13   0       18.35       17.64     12.11 o 
   5  13   0        1.86       -7.04     16.03 o 
  -5  14   0        2.04        4.18     16.70 o 
  -4  14   0       17.54        3.65     12.60 o 
  -3  14   0        3.27       13.06     21.00 o 
  -2  14   0       36.21       29.18     19.77 o 
  -1  14   0        2.48       -3.35     16.25 o 
   0  14   0       33.41       24.19     19.36 o 
   1  14   0        4.68       -4.14     16.50 o 
   2  14   0       33.45       44.31     19.77 o 
   3  14   0       26.53       51.86     21.57 o 
   4  14   0       15.59       21.95     13.22 o 
   5  14   0        0.85        8.34     18.11 o 
  -4  15   0        3.45       -3.59     12.79 o 
  -3  15   0        7.38       -6.60     21.27 o 
  -2  15   0        1.70        3.84     21.05 o 
  -1  15   0        5.86        5.75     15.98 o 
   0  15   0       14.09       30.62     19.31 o 
   1  15   0       22.94       28.00     19.47 o 
   2  15   0       10.62        3.57     19.85 o 
   3  15   0        2.56        9.98     18.79 o 
   4  15   0        1.34        7.61     20.89 o 
  -3  16   0        1.23        3.46     24.38 o 
  -2  16   0        0.26       20.23     24.13 o 
  -1  16   0        2.16       28.03     19.03 o 
   0  16   0        7.39       19.39     17.51 o 
   1  16   0       31.97       38.07     22.66 o 
   2  16   0       30.94       43.60     21.62 o 
  -2 -16   1        7.77       18.11     22.41 o 
  -1 -16   1        9.28       28.33     22.03 o 
   0 -16   1       18.85       30.10     19.80 o 
   1 -16   1        8.30        9.03     16.22 o 
   2 -16   1        0.95        7.20     19.06 o 
  -3 -15   1        5.55       22.11     21.43 o 
  -2 -15   1       11.81        1.36     17.21 o 
  -1 -15   1        9.77       17.53     19.82 o 
   0 -15   1        3.48        4.06     17.23 o 
   1 -15   1       14.56       16.61     17.10 o 
   2 -15   1        1.82       12.13     19.09 o 
   4 -15   1        3.12       -7.25     23.23 o 
  -4 -14   1       29.24       24.85     13.92 o 
  -3 -14   1       26.53       46.60     21.05 o 
  -2 -14   1       17.27       37.11     20.15 o 
  -1 -14   1       28.97       40.38     19.11 o 
   0 -14   1       20.39       35.72     18.84 o 
   1 -14   1       33.09       31.41     18.43 o 
   2 -14   1       11.58       33.02     19.77 o 
   3 -14   1       16.33       33.02     20.01 o 
   4 -14   1       10.73        1.53     13.04 o 
   5 -14   1        5.29       10.11     15.33 o 
  -5 -13   1        1.43       -9.82     19.36 o 
  -4 -13   1        0.25       -1.58     12.69 o 
  -3 -13   1       14.28       26.85     12.30 o 
  -2 -13   1       25.90       33.38     18.95 o 
  -1 -13   1        1.31       11.02     15.65 o 
   0 -13   1        7.42       15.43     16.14 o 
   1 -13   1       98.68       82.98     19.96 o 
   2 -13   1       11.59       21.19     17.29 o 
   3 -13   1        3.46       10.20     16.52 o 
   4 -13   1       16.89       32.39     13.61 o 
   5 -13   1        0.04       -2.31     11.63 o 
  -6 -12   1        8.12        4.94     22.09 o 
  -5 -12   1        5.15       17.51     17.21 o 
  -4 -12   1       94.20      107.25     14.96 o 
  -3 -12   1       35.16       38.47     11.91 o 
  -2 -12   1       92.09       93.04     12.76 o 
  -1 -12   1       63.05       79.38     18.73 o 
   0 -12   1       54.37       70.87     19.63 o 
   1 -12   1      149.26      155.29     22.74 o 
   2 -12   1       33.97       22.60     15.68 o 
   3 -12   1       69.39       65.04     12.31 o 
   4 -12   1       45.16       43.09     13.15 o 
   5 -12   1        4.93        1.02     11.61 o 
   6 -12   1        2.67       -6.56     13.40 o 
  -6 -11   1        0.27        4.44     17.81 o 
  -5 -11   1       25.70       19.20     15.46 o 
  -4 -11   1       36.89       30.20     11.27 o 
  -3 -11   1       40.66       42.52     10.83 o 
  -2 -11   1       68.04       66.72     11.85 o 
  -1 -11   1       74.36      100.27     12.24 o 
   0 -11   1      136.58      151.53     21.35 o 
   1 -11   1        3.02       13.25     13.42 o 
   2 -11   1       53.42       50.80     15.79 o 
   3 -11   1        1.77        4.14     10.08 o 
   4 -11   1       30.18       35.47     11.21 o 
   5 -11   1        6.90        3.20     10.33 o 
   6 -11   1       13.62       13.11     12.01 o 
  -7 -10   1        4.78       -1.96     19.85 o 
  -6 -10   1       20.03       25.82     17.29 o 
  -5 -10   1       67.73       84.53     18.60 o 
  -4 -10   1      100.02      115.67     13.54 o 
  -3 -10   1      152.91      136.67     13.13 o 
  -2 -10   1      163.21      161.72     13.06 o 
  -1 -10   1       61.20       74.74     11.01 o 
   0 -10   1      103.70      117.44     10.66 o 
   1 -10   1       10.55        9.63     11.67 o 
   2 -10   1        5.00        2.86      8.70 o 
   3 -10   1       58.47       63.41     11.11 o 
   4 -10   1       16.63       23.82     14.56 o 
   5 -10   1       17.24       16.96     10.65 o 
   6 -10   1        0.20       -5.15     11.34 o 
   7 -10   1        0.64        5.44     13.38 o 
  -7  -9   1        3.35        3.46     18.38 o 
  -6  -9   1       38.92       32.83     16.96 o 
  -5  -9   1       35.17       31.52     15.90 o 
  -4  -9   1        9.77        0.51      9.36 o 
  -3  -9   1      213.41      212.54     15.11 o 
  -2  -9   1       45.46       50.02      9.71 o 
  -1  -9   1      236.52      252.35     16.89 o 
   0  -9   1      134.33      127.57     12.67 o 
   1  -9   1      324.27      272.43     21.51 o 
   2  -9   1      431.94      439.40     17.69 o 
   3  -9   1      136.91      138.11     12.40 o 
   4  -9   1      131.29      136.44     13.14 o 
   5  -9   1       24.77       34.80     10.19 o 
   6  -9   1        3.74       -7.29      9.74 o 
   7  -9   1        1.28        8.16     12.53 o 
  -7  -8   1        8.45        2.51     14.04 o 
  -6  -8   1       15.37       24.76     16.33 o 
  -5  -8   1       44.94       43.36     15.98 o 
  -4  -8   1       54.36       50.79     10.21 o 
  -3  -8   1       49.36       51.72      9.75 o 
  -2  -8   1       29.04       34.48      8.42 o 
  -1  -8   1      395.58      379.59     14.48 o 
   0  -8   1      162.74      161.18      9.95 o 
   1  -8   1      170.58      175.66      9.72 o 
   2  -8   1       27.77       36.32      8.18 o 
   3  -8   1       88.08       79.30      9.80 o 
   4  -8   1       31.28       34.40      8.93 o 
   5  -8   1       93.00       96.05     14.79 o 
   6  -8   1        1.82        3.48     10.08 o 
   7  -8   1        1.76        6.88     12.54 o 
   8  -8   1       15.33       25.93     21.46 o 
  -8  -7   1        2.70        1.75     14.26 o 
  -7  -7   1        1.29       -5.43     14.07 o 
  -6  -7   1       50.97       44.04     15.95 o 
  -5  -7   1       24.28       25.32     10.01 o 
  -4  -7   1       86.28      100.12     11.10 o 
  -3  -7   1       85.28      103.13     10.34 o 
  -2  -7   1       18.15       21.13      7.49 o 
  -1  -7   1      162.90      158.52     16.70 o 
   0  -7   1       22.57       19.41      6.34 o 
   1  -7   1      187.20      193.48     10.63 o 
   2  -7   1      268.26      237.71     14.04 o 
   3  -7   1      160.48      147.49     16.13 o 
   4  -7   1       79.84       64.33      8.92 o 
   5  -7   1       83.38       82.07     14.45 o 
   6  -7   1      174.64      154.89     14.31 o 
   7  -7   1       30.68       23.05     11.80 o 
   8  -7   1       11.68       14.86     19.85 o 
  -8  -6   1        1.34       -4.31     13.39 o 
  -7  -6   1        0.49        0.25     14.21 o 
  -6  -6   1        8.79       -3.84     13.28 o 
  -5  -6   1       45.10       48.11     10.10 o 
  -4  -6   1      312.77      320.54     15.09 o 
  -3  -6   1      101.39      102.65      9.86 o 
  -2  -6   1      988.80     1030.93     29.54 o 
  -1  -6   1      787.89      829.96     18.49 o 
   0  -6   1       64.65       69.59      6.78 o 
   1  -6   1      846.28      821.51     12.41 o 
   2  -6   1      202.68      222.55     11.01 o 
   3  -6   1      694.65      699.30     20.04 o 
   4  -6   1       22.94       29.77      7.95 o 
   5  -6   1      107.87      107.39     11.15 o 
   6  -6   1       19.16       31.65     10.75 o 
   7  -6   1       68.67       62.34     13.74 o 
   8  -6   1       18.75       28.06     21.95 o 
  -8  -5   1        1.12       -3.74     12.60 o 
  -7  -5   1       54.49       67.19     16.69 o 
  -6  -5   1        2.48       -0.11     12.73 o 
  -5  -5   1       28.66       29.12      8.31 o 
  -4  -5   1      403.46      402.33     15.58 o 
  -3  -5   1      246.53      243.42     12.30 o 
  -2  -5   1       97.94      122.19      8.88 o 
  -1  -5   1      867.23      925.83     24.25 o 
   0  -5   1      207.09      221.81      8.61 o 
   1  -5   1      188.77      179.61     13.92 o 
   2  -5   1      794.20      693.56     16.10 o 
   3  -5   1      199.74      209.84     10.80 o 
   4  -5   1       19.38       13.74      6.82 o 
   5  -5   1       23.84       22.78      8.49 o 
   6  -5   1       89.78       85.99     11.52 o 
   7  -5   1        3.42        8.76     10.72 o 
   8  -5   1        7.70        8.26     18.54 o 
  -8  -4   1        4.59        7.72     12.87 o 
  -7  -4   1       22.11       26.18     14.12 o 
  -6  -4   1       92.11      102.58     16.85 o 
  -5  -4   1       62.39       56.61      8.18 o 
  -4  -4   1       60.96       62.78      7.82 o 
  -3  -4   1      314.56      296.21     12.10 o 
  -2  -4   1      252.94      214.54      9.90 o 
  -1  -4   1       61.57       55.78      6.22 o 
   0  -4   1     3589.81     3347.68     29.25 o 
   1  -4   1     2064.19     1796.82     72.42 o 
   2  -4   1      677.33      628.57     15.23 o 
   3  -4   1      380.80      420.14     14.30 o 
   4  -4   1       89.51       84.73      8.56 o 
   5  -4   1        2.18       -1.59      7.17 o 
   6  -4   1       27.01       31.94      9.40 o 
   7  -4   1        1.31        6.71     10.18 o 
   8  -4   1        3.80        6.27     17.23 o 
   9  -4   1        7.08       -3.63     21.51 o 
  -8  -3   1       26.24       18.00     12.82 o 
  -7  -3   1       77.30       77.17     16.01 o 
  -6  -3   1      110.39      122.79     16.63 o 
  -5  -3   1       36.01       30.44      7.08 o 
  -4  -3   1      428.15      446.50     13.99 o 
  -3  -3   1     1836.59     1908.82     25.59 o 
  -2  -3   1     1048.17     1098.09     67.77 o 
  -1  -3   1     2331.13     2527.33     25.24 o 
   0  -3   1      290.13      247.57      7.48 o 
   1  -3   1     4570.44     4351.04     43.27 o 
   2  -3   1      109.67      117.21      6.74 o 
   3  -3   1      857.00      832.79     23.87 o 
   4  -3   1       21.40       24.72      6.56 o 
   5  -3   1        1.06       -4.08      6.60 o 
   6  -3   1       97.15      102.22     11.88 o 
   7  -3   1        0.94       -0.22      9.93 o 
   8  -3   1        0.15       -0.35     17.48 o 
   9  -3   1        2.90        0.71     19.39 o 
  -9  -2   1        3.84        1.61     14.67 o 
  -8  -2   1       10.38       10.91     13.14 o 
  -7  -2   1      165.41      158.45     18.19 o 
  -6  -2   1      282.60      267.99     20.89 o 
  -5  -2   1      152.08      130.11      9.14 o 
  -4  -2   1      678.82      649.01     17.15 o 
  -3  -2   1     2099.21     2062.81     24.92 o 
  -2  -2   1     1531.27     1528.87     30.66 o 
  -1  -2   1      836.70      788.44     20.78 o 
   0  -2   1     1869.33     1881.08     26.26 o 
   1  -2   1     1058.04      934.79     27.41 o 
   2  -2   1     1906.67     1856.82     31.85 o 
   3  -2   1     1114.26     1106.43     25.89 o 
   4  -2   1       71.27       89.03      8.66 o 
   5  -2   1        7.44        8.30      7.00 o 
   6  -2   1      201.79      193.78     27.29 o 
   7  -2   1        4.16        9.11     14.07 o 
   8  -2   1        6.60        6.30     17.91 o 
   9  -2   1       13.47        1.55     18.46 o 
  -9  -1   1        1.34        2.40     14.70 o 
  -8  -1   1        3.60        2.78     12.30 o 
  -7  -1   1       15.37       24.70     11.73 o 
  -6  -1   1      109.67      104.24     14.70 o 
  -5  -1   1      186.01      178.17     10.26 o 
  -4  -1   1      953.67      879.79     37.10 o 
  -3  -1   1     3386.41     3751.58     33.29 o 
  -2  -1   1     1481.35     1565.02     62.80 o 
  -1  -1   1      214.93      224.66     16.57 o 
   0  -1   1     2256.80     2361.09     44.53 o 
   1  -1   1      716.02      689.16      9.32 o 
   2  -1   1     6332.30     7033.93     69.31 o 
   3  -1   1     2233.94     2326.33     39.07 o 
   4  -1   1      321.92      305.51     17.61 o 
   5  -1   1      211.32      216.86     17.40 o 
   6  -1   1       18.84       23.89      7.33 o 
   7  -1   1       99.55       77.09     12.02 o 
   9  -1   1        6.56        4.85     19.82 o 
  -8   0   1       25.75       16.66     14.40 o 
  -7   0   1      192.74      182.04     17.23 o 
  -6   0   1      110.47       97.45     13.99 o 
  -5   0   1      304.84      269.99     18.34 o 
  -4   0   1       37.03       34.18      6.56 o 
  -3   0   1      437.53      491.77     12.27 o 
  -2   0   1     1586.71     1659.32     19.67 o 
  -1   0   1     5252.87     6225.52     55.05 o 
   0   0   1     3840.13     2825.13    211.35 o 
   1   0   1     1374.58     1300.93     19.91 o 
   2   0   1    12903.73    13600.05    107.13 o 
   3   0   1      564.70      614.12     20.83 o 
   4   0   1      775.62      855.90     28.88 o 
   5   0   1      279.64      309.30     20.10 o 
   6   0   1        2.53        5.48     13.28 o 
   7   0   1      117.20       82.29     12.52 o 
   8   0   1        2.94       -3.46      9.87 o 
  -7   1   1        9.88       13.82     10.83 o 
  -6   1   1       59.04       54.34     11.53 o 
  -5   1   1      354.06      352.81     31.00 o 
  -4   1   1      991.84     1078.02     19.61 o 
  -3   1   1     1760.42     1789.75     22.16 o 
  -2   1   1     5746.97     6120.31     66.25 o 
  -1   1   1     1971.54     1961.99     24.61 o 
   0   1   1     1329.07     1231.81     19.65 o 
   1   1   1      321.73      314.69      9.95 o 
   2   1   1     1855.25     2193.02     34.47 o 
   3   1   1     3432.73     4144.74     55.65 o 
   4   1   1      700.29      749.75     26.12 o 
   7   1   1       55.48       65.17     12.46 o 
   8   1   1        7.52        1.58     10.20 o 
  -9   2   1        5.59       13.63     20.40 o 
  -8   2   1        5.48        9.49     15.22 o 
  -6   2   1       65.47       51.78     11.45 o 
  -5   2   1       56.17       51.45      7.74 o 
  -4   2   1      472.95      446.20     19.22 o 
  -3   2   1     2732.64     2869.91     38.30 o 
  -2   2   1     2354.42     2584.07     81.67 o 
  -1   2   1    12811.58    12732.92     57.31 o 
   0   2   1      140.43      137.27      5.77 o 
   1   2   1     3186.43     3071.60     36.89 o 
   2   2   1      123.62      125.13      9.38 o 
   3   2   1     1341.46     1394.11     29.75 o 
   4   2   1      555.93      569.97     20.61 o 
   5   2   1       84.73       76.98     10.55 o 
   6   2   1       73.62       65.77     12.16 o 
   7   2   1        1.99       10.20     10.74 o 
   8   2   1       10.35       -4.88     10.17 o 
   9   2   1        4.40        3.19     11.70 o 
  -9   3   1        9.61        6.08     21.30 o 
  -8   3   1       10.78        2.35     15.49 o 
  -7   3   1       26.73       24.40     15.54 o 
  -6   3   1      270.88      259.09     14.39 o 
  -5   3   1       37.17       40.10      6.40 o 
  -4   3   1       33.91       41.07      5.86 o 
  -3   3   1     1371.73     1434.62     17.14 o 
  -2   3   1     1962.18     1929.20     16.56 o 
  -1   3   1     1962.32     1760.88     28.70 o 
   0   3   1     1048.54      934.35     18.19 o 
   1   3   1      262.85      259.48     13.20 o 
   2   3   1      753.32      726.30     20.83 o 
   3   3   1     2052.24     2181.62     38.26 o 
   4   3   1       85.48       75.34     10.53 o 
   5   3   1       88.10       91.10     11.48 o 
   6   3   1       74.75       63.94     11.56 o 
   7   3   1      112.46      101.08     15.76 o 
   8   3   1       22.94       19.77     12.35 o 
   9   3   1       10.04        4.74     12.30 o 
  -8   4   1        5.09       -1.31     18.71 o 
  -7   4   1       25.50       16.20     15.11 o 
  -6   4   1      247.71      273.22     15.98 o 
  -5   4   1        0.63        1.09      5.76 o 
  -4   4   1       12.27       15.05      5.04 o 
  -3   4   1      106.64      116.43      8.14 o 
  -2   4   1      344.13      342.05     20.79 o 
  -1   4   1      688.80      612.10     16.82 o 
   0   4   1     2780.35     2296.50     24.58 o 
   1   4   1       99.21      129.93     12.24 o 
   2   4   1      108.33      103.92     10.77 o 
   3   4   1       65.40       70.98     10.44 o 
   4   4   1       62.22       52.49      9.93 o 
   5   4   1       24.54       28.33      9.41 o 
   6   4   1       52.33       48.43     10.83 o 
   7   4   1       46.36       49.46     13.82 o 
   8   4   1        6.29        0.63     11.29 o 
   9   4   1        6.88       -4.88     12.11 o 
  -8   5   1       14.86       11.23     18.90 o 
  -7   5   1        8.98       10.85     14.78 o 
  -6   5   1      126.50      150.25     13.66 o 
  -5   5   1      265.44      262.56     19.21 o 
  -4   5   1       17.32       18.08      5.47 o 
  -3   5   1      177.77      198.30     18.99 o 
  -2   5   1      323.68      335.29     22.35 o 
  -1   5   1      115.77      123.05      7.76 o 
   0   5   1      254.70      229.30      9.19 o 
   1   5   1      553.84      591.35     22.52 o 
   2   5   1     1603.30     1569.11     36.48 o 
   3   5   1     1478.01     1462.27     35.75 o 
   4   5   1      131.36      128.18     13.33 o 
   5   5   1      331.86      327.56     19.85 o 
   6   5   1      287.14      281.77     14.37 o 
   7   5   1       47.55       31.14     13.85 o 
   8   5   1        7.64        6.46     12.13 o 
  -8   6   1       20.72       20.23     19.96 o 
  -7   6   1       47.52       58.46     19.06 o 
  -6   6   1       90.72       81.01     12.83 o 
  -5   6   1      195.55      198.48     13.97 o 
  -4   6   1       69.64       79.51     14.23 o 
  -3   6   1      295.90      286.26     12.86 o 
  -2   6   1      438.55      446.55     14.51 o 
  -1   6   1       56.02       55.66      6.88 o 
   0   6   1      146.17      118.72     12.98 o 
   1   6   1      298.80      268.58     17.37 o 
   2   6   1      871.82      982.12     32.53 o 
   3   6   1      441.22      507.72     23.97 o 
   4   6   1      146.73      124.39     14.59 o 
   5   6   1      202.71      196.08     17.51 o 
   6   6   1       44.75       48.74      9.46 o 
   7   6   1        3.30        6.49     12.41 o 
   8   6   1        2.44       22.11     13.93 o 
  -8   7   1        3.03       24.54     22.60 o 
  -7   7   1       24.35       23.72     19.82 o 
  -6   7   1       23.09       29.77     10.79 o 
  -5   7   1       58.77       66.30     10.63 o 
  -4   7   1      134.73      129.78     11.31 o 
  -3   7   1      227.55      231.99     18.43 o 
  -2   7   1      187.09      209.03     11.57 o 
  -1   7   1      581.66      597.72     17.11 o 
   0   7   1     1868.69     1677.96     41.61 o 
   1   7   1      266.74      264.52     18.54 o 
   2   7   1        8.51       28.03     12.38 o 
   3   7   1       61.07       68.71     14.92 o 
   4   7   1      153.03      177.35     18.68 o 
   5   7   1       90.99       85.48     15.46 o 
   6   7   1        9.97        6.81      9.78 o 
   7   7   1       14.86       17.94     13.47 o 
   8   7   1        5.62        9.90     13.09 o 
  -8   8   1       15.81       11.04     20.72 o 
  -7   8   1       41.66       34.44     18.84 o 
  -6   8   1       17.46       22.71     10.86 o 
  -5   8   1       23.52       25.87      9.44 o 
  -4   8   1       27.54       30.54      8.47 o 
  -3   8   1      101.38      113.32     13.05 o 
  -2   8   1       72.30       90.63      9.72 o 
  -1   8   1      180.47      168.50     41.26 o 
   0   8   1       61.71       54.48     12.95 o 
   1   8   1       77.90       77.96     14.48 o 
   2   8   1        1.77       -5.45     11.43 o 
   3   8   1      332.74      342.81     24.27 o 
   4   8   1        0.08        7.93     14.53 o 
   5   8   1      142.32      134.88     13.45 o 
   6   8   1       64.03       70.15     12.09 o 
   7   8   1       26.53       39.54     15.19 o 
   8   8   1       11.04        6.11     13.93 o 
  -7   9   1       12.57       -2.81     16.14 o 
  -6   9   1       46.19       29.18     10.97 o 
  -5   9   1       22.49       16.77      9.18 o 
  -4   9   1       23.59       28.72      9.00 o 
  -3   9   1       32.94       19.71      8.39 o 
  -2   9   1      273.94      236.97     15.84 o 
  -1   9   1      235.74      261.69     15.24 o 
   0   9   1      146.34      165.95     14.07 o 
   1   9   1      163.99      147.44     17.97 o 
   2   9   1       10.66       17.04     13.39 o 
   3   9   1       19.96        9.76     13.72 o 
   4   9   1       61.98       55.18     10.21 o 
   5   9   1       14.64        8.01     10.10 o 
   6   9   1       34.66       36.24     15.62 o 
   7   9   1       27.92       26.69     18.08 o 
  -7  10   1        5.26       -2.62     18.27 o 
  -6  10   1        6.20        3.41     10.54 o 
  -5  10   1       16.61       10.54      9.85 o 
  -4  10   1       33.38       32.11     10.59 o 
  -3  10   1       10.70        8.26      8.65 o 
  -2  10   1       40.22       37.57      9.66 o 
  -1  10   1      107.37      118.83     17.37 o 
   0  10   1       88.15       88.84      9.73 o 
   1  10   1       86.27       86.31     10.64 o 
   2  10   1      124.86      124.93     12.48 o 
   3  10   1       51.68       51.55     10.43 o 
   4  10   1       57.60       52.38     11.40 o 
   5  10   1        1.25        8.75     10.26 o 
   6  10   1       21.53       26.91     15.98 o 
   7  10   1        8.70        7.47     18.13 o 
  -7  11   1        6.99        7.33     20.29 o 
  -6  11   1        9.02        7.81     11.64 o 
  -5  11   1        2.42        5.29     10.42 o 
  -4  11   1       76.53       81.32     15.83 o 
  -3  11   1        0.93       -1.84      9.06 o 
  -2  11   1        6.75       11.40     10.15 o 
  -1  11   1       17.22        7.55     14.07 o 
   0  11   1       19.24       16.61     14.29 o 
   1  11   1      102.31      108.16     12.08 o 
   2  11   1        0.86        1.61      9.94 o 
   3  11   1       24.92       16.65      9.63 o 
   4  11   1      119.54      120.63     13.63 o 
   5  11   1       19.88       23.79     11.59 o 
   6  11   1        4.94        0.68     15.79 o 
   7  11   1        8.72       16.77     21.21 o 
  -6  12   1       22.11       22.48     14.04 o 
  -5  12   1        2.25       -1.29     11.20 o 
  -4  12   1       32.17       44.61     12.80 o 
  -3  12   1       21.45       23.23     10.82 o 
  -2  12   1        2.08        9.46     11.02 o 
  -1  12   1       47.03       53.06     18.24 o 
   0  12   1       29.72       35.69     17.18 o 
   1  12   1      104.95      124.80     21.30 o 
   2  12   1       13.65       18.21     10.00 o 
   3  12   1       20.14       14.91     10.44 o 
   4  12   1      167.27      143.11     15.25 o 
   5  12   1       20.23       24.34     11.87 o 
   6  12   1        1.33        8.59     16.96 o 
  -6  13   1        6.56        8.73     14.86 o 
  -5  13   1        0.05       -2.04     12.53 o 
  -4  13   1        5.39       -2.50     11.41 o 
  -3  13   1       19.52       14.97     12.00 o 
  -2  13   1        2.85        7.33     16.91 o 
  -1  13   1       32.32       35.67     18.65 o 
   0  13   1       34.79       35.15     17.81 o 
   1  13   1       46.43       62.42     19.66 o 
   2  13   1       36.79       47.04     19.03 o 
   3  13   1        3.77        3.15     10.65 o 
   4  13   1       23.87       17.99     12.01 o 
   5  13   1       23.02       33.77     13.81 o 
   6  13   1        0.90       -0.76     18.05 o 
  -5  14   1       32.05       23.12     14.22 o 
  -4  14   1        4.31       -6.50     12.22 o 
  -3  14   1       30.22       20.15     12.73 o 
  -2  14   1       26.91       23.04     19.20 o 
  -1  14   1       10.87       16.44     19.33 o 
   0  14   1        9.25       20.23     18.41 o 
   1  14   1       29.47       43.68     20.40 o 
   2  14   1       17.60       31.33     19.22 o 
   3  14   1        0.30        0.08     12.11 o 
   4  14   1        1.73       -1.09     12.06 o 
   5  14   1        7.07        2.67     13.31 o 
  -4  15   1        1.51        2.98     13.06 o 
  -3  15   1        3.56       10.25     21.16 o 
  -2  15   1       32.53       57.67     22.80 o 
  -1  15   1        5.24        1.83     19.66 o 
   0  15   1       12.94       18.41     19.01 o 
   1  15   1       11.81       13.69     19.58 o 
   2  15   1       12.14       14.04     18.84 o 
   3  15   1       42.51       35.86     20.53 o 
   4  15   1        8.93       13.11     13.98 o 
  -3  16   1       11.09       -3.24     25.33 o 
  -2  16   1        1.66       11.26     23.75 o 
  -1  16   1       20.96       26.01     21.76 o 
   0  16   1        0.60        2.62     17.75 o 
   1  16   1       15.80       15.92     18.49 o 
   2  16   1        2.73       15.11     20.12 o 
   3  16   1        1.97        2.10     20.10 o 
  -1  17   1       20.98       29.59     22.30 o 
   0  17   1       10.71       15.92     20.01 o 
   1  17   1       12.23       24.95     19.96 o 
  -1 -16   2        0.38       -6.60     20.31 o 
   0 -16   2        5.18       -0.25     19.20 o 
   1 -16   2        2.33       17.45     17.23 o 
   2 -16   2        1.55        6.98     16.28 o 
  -3 -15   2        8.82       18.76     21.21 o 
  -2 -15   2        3.51        3.24     19.58 o 
  -1 -15   2        6.67        9.65     19.31 o 
   0 -15   2        5.51        0.71     18.54 o 
   1 -15   2        2.08       15.11     17.48 o 
   2 -15   2        2.76        1.69     15.02 o 
   3 -15   2        1.09       -2.24     21.02 o 
  -3 -14   2       11.03       15.43     19.88 o 
  -2 -14   2        3.65        8.67     18.41 o 
  -1 -14   2        7.57        6.16     17.53 o 
   0 -14   2       13.26       20.12     18.73 o 
   1 -14   2       36.14       43.19     18.43 o 
   2 -14   2        2.56       14.97     15.30 o 
   3 -14   2        0.01        1.47     19.82 o 
   4 -14   2        4.36       10.74     22.14 o 
  -5 -13   2        4.09      -10.77     19.44 o 
  -4 -13   2        5.21        0.71     17.18 o 
  -3 -13   2        6.99        3.01     11.99 o 
  -2 -13   2       38.62       19.99     17.04 o 
  -1 -13   2        1.57       16.44     17.59 o 
   0 -13   2        8.32       12.95     17.07 o 
   1 -13   2       14.21       21.16     15.60 o 
   2 -13   2       80.82       87.12     19.63 o 
   3 -13   2       56.42       69.40     20.72 o 
   4 -13   2        0.80       -4.17     12.57 o 
   5 -13   2       21.98        8.33     13.89 o 
  -5 -12   2        3.60       -3.93     17.21 o 
  -4 -12   2       17.25       18.54     16.31 o 
  -3 -12   2       36.01       36.02     12.16 o 
  -2 -12   2       15.09       31.86     11.42 o 
  -1 -12   2       66.58       59.25     18.41 o 
   0 -12   2      124.05      158.72     22.85 o 
   1 -12   2       10.24        8.86     14.26 o 
   2 -12   2       12.61       10.42     14.45 o 
   3 -12   2       35.10       43.11     18.30 o 
   4 -12   2        8.16        8.06     10.96 o 
   5 -12   2        2.00      -13.15     14.57 o 
   6 -12   2       12.85       -3.18     13.66 o 
  -6 -11   2       16.28       37.41     20.15 o 
  -5 -11   2       15.98       18.62     19.11 o 
  -4 -11   2       53.95       59.16     13.09 o 
  -3 -11   2       18.85       22.31     10.76 o 
  -2 -11   2      554.52      582.48     22.54 o 
  -1 -11   2      172.13      196.84     28.62 o 
   0 -11   2      321.41      322.66     26.04 o 
   1 -11   2       44.90       36.97     14.78 o 
   2 -11   2        0.02        3.33     13.01 o 
   3 -11   2        4.83       20.23     10.73 o 
   4 -11   2        4.61        1.75     10.21 o 
   5 -11   2       12.03        7.86     11.46 o 
   6 -11   2        5.33       -5.52     12.87 o 
  -6 -10   2       11.84       11.67     20.40 o 
  -5 -10   2       27.95       23.78     19.20 o 
  -4 -10   2       18.84       11.89     11.13 o 
  -3 -10   2      105.00      115.56     13.41 o 
  -2 -10   2      229.65      233.10     14.97 o 
  -1 -10   2       52.29       64.48     10.21 o 
   0 -10   2       10.10       16.77      9.15 o 
   1 -10   2        1.99        8.04     12.98 o 
   2 -10   2      122.37      128.78     17.70 o 
   3 -10   2       30.38       19.85      9.77 o 
   4 -10   2       32.63       26.51      9.94 o 
   5 -10   2       24.01       26.48     11.24 o 
   6 -10   2        1.04       -0.01     11.87 o 
   7 -10   2        3.12       -1.46     13.89 o 
  -7  -9   2       31.57       41.64     24.08 o 
  -6  -9   2        1.82        2.84     19.77 o 
  -5  -9   2      237.74      241.04     24.21 o 
  -4  -9   2       68.51       69.05     11.69 o 
  -3  -9   2       59.55       72.23     11.81 o 
  -2  -9   2      164.55      179.61     24.57 o 
  -1  -9   2      206.36      184.98     19.37 o 
   0  -9   2       35.45       42.92      8.77 o 
   1  -9   2        8.99        8.73     10.91 o 
   2  -9   2       98.59       83.16      9.81 o 
   3  -9   2      188.62      192.53     13.67 o 
   4  -9   2      375.36      367.21     23.90 o 
   5  -9   2        1.42        2.21     10.74 o 
   6  -9   2        0.13        1.02     10.53 o 
   7  -9   2       13.59       17.64     13.71 o 
  -7  -8   2        8.48        1.75     17.26 o 
  -6  -8   2       36.05       30.16     19.06 o 
  -5  -8   2       28.05       51.29     16.14 o 
  -4  -8   2       40.51       48.26     10.47 o 
  -3  -8   2       38.10       31.62      9.40 o 
  -2  -8   2       13.73        6.14      8.12 o 
  -1  -8   2       11.02       15.74      7.44 o 
   0  -8   2       77.03       70.74      8.73 o 
   1  -8   2       34.65       30.57      7.29 o 
   2  -8   2       81.60       94.01     15.91 o 
   3  -8   2      186.34      176.69     12.50 o 
   4  -8   2      234.20      214.39     14.23 o 
   5  -8   2      214.83      184.92     14.20 o 
   6  -8   2       34.47       22.84     10.49 o 
   7  -8   2        0.71       -2.83     11.81 o 
  -8  -7   2       25.06       33.13     17.94 o 
  -7  -7   2        4.62        8.23     17.07 o 
  -6  -7   2        6.42       10.39     15.71 o 
  -5  -7   2       28.17       22.25     13.72 o 
  -4  -7   2       27.16       32.80      9.14 o 
  -3  -7   2      115.91      105.22     10.79 o 
  -2  -7   2      291.08      333.17     25.36 o 
  -1  -7   2       81.85       97.74      9.07 o 
   0  -7   2       29.98       11.24      6.47 o 
   1  -7   2       50.15       45.28      8.17 o 
   2  -7   2       15.95       28.79      7.86 o 
   3  -7   2      133.65      155.79     11.70 o 
   4  -7   2       32.04       32.17      8.36 o 
   5  -7   2       44.00       39.95      9.49 o 
   6  -7   2       92.72       95.43     12.71 o 
   7  -7   2        7.67       10.98     11.66 o 
  -8  -6   2        3.61       -0.35     16.80 o 
  -7  -6   2        7.79       13.72     16.52 o 
  -6  -6   2       13.27       16.44     14.10 o 
  -5  -6   2      101.55       93.85     16.71 o 
  -4  -6   2       20.54       32.02      8.60 o 
  -3  -6   2      109.70      102.88      9.77 o 
  -2  -6   2      189.23      196.90     11.11 o 
  -1  -6   2      159.09      169.08      9.77 o 
   0  -6   2       52.72       44.51      6.68 o 
   1  -6   2      419.50      442.17     39.43 o 
   2  -6   2       25.29       32.55      7.04 o 
   3  -6   2      408.05      417.62     14.91 o 
   4  -6   2       29.46       30.00      7.77 o 
   5  -6   2      135.95      116.95     11.30 o 
   6  -6   2        6.21        3.06      9.38 o 
   7  -6   2       25.44       30.00     11.89 o 
   8  -6   2       12.66        6.44     22.47 o 
  -8  -5   2        5.20        3.52     15.79 o 
  -7  -5   2       12.16       20.10     16.22 o 
  -6  -5   2        1.56       -3.71     12.22 o 
  -5  -5   2       14.55       12.68     11.75 o 
  -4  -5   2      115.32      117.88     10.44 o 
  -3  -5   2      979.25      927.25     37.25 o 
  -2  -5   2      704.14      677.85     16.91 o 
  -1  -5   2      475.43      482.91     28.22 o 
   0  -5   2      186.39      194.31      8.77 o 
   1  -5   2      117.04      124.47      8.26 o 
   2  -5   2       66.74       75.13      7.62 o 
   3  -5   2      590.06      607.70     24.10 o 
   4  -5   2      138.95      136.78     10.28 o 
   5  -5   2       90.82       97.60     10.80 o 
   6  -5   2      111.20       94.98     11.77 o 
   7  -5   2       10.19       14.62     10.90 o 
   8  -5   2        9.59       14.18     18.71 o 
  -8  -4   2        4.11       -8.94     14.83 o 
  -7  -4   2        4.13        4.77     13.58 o 
  -6  -4   2      102.67       76.73     15.57 o 
  -5  -4   2       94.99       98.90     15.54 o 
  -4  -4   2      239.74      259.81     12.69 o 
  -3  -4   2      107.82      116.80      9.12 o 
  -2  -4   2     2015.97     2082.92     49.94 o 
  -1  -4   2      164.48      163.13      8.18 o 
   0  -4   2     2421.48     2127.42     54.22 o 
   1  -4   2     2186.52     2132.72     35.58 o 
   2  -4   2      104.04      105.76      4.85 o 
   3  -4   2      165.98      174.08      9.52 o 
   4  -4   2      149.53      151.51     10.54 o 
   5  -4   2        2.57        2.37      7.46 o 
   6  -4   2      137.52      161.40     13.35 o 
   7  -4   2       24.55       22.42     10.73 o 
   8  -4   2       21.88       41.56     20.26 o 
  -8  -3   2       31.15       24.40     15.05 o 
  -7  -3   2       46.56       29.72     15.30 o 
  -6  -3   2      307.99      301.80     22.41 o 
  -5  -3   2       11.26        7.28     10.33 o 
  -4  -3   2      179.21      189.80     10.20 o 
  -3  -3   2       50.24       54.04      7.27 o 
  -2  -3   2      130.06      142.85      7.63 o 
  -1  -3   2      245.40      259.88      8.90 o 
   0  -3   2     1378.00     1263.12     36.31 o 
   1  -3   2      140.95      139.72      8.42 o 
   2  -3   2      753.01      726.15     14.20 o 
   3  -3   2      116.08      110.05      9.28 o 
   4  -3   2        1.05        2.70      5.88 o 
   5  -3   2      125.23      136.46     11.35 o 
   6  -3   2       39.17       34.92     10.81 o 
   7  -3   2       99.92      112.93     13.62 o 
   8  -3   2        4.26       10.80     19.09 o 
  -8  -2   2        6.02        7.39     14.21 o 
  -7  -2   2      122.63      119.84     19.50 o 
  -6  -2   2      113.10      115.78     15.65 o 
  -5  -2   2      161.21      159.32     16.01 o 
  -4  -2   2      930.82      919.74     17.83 o 
  -3  -2   2      306.35      317.11      9.86 o 
  -2  -2   2     2130.70     2238.95     23.65 o 
  -1  -2   2     2732.97     2887.91     25.06 o 
   0  -2   2    12960.35    12525.72     66.76 o 
   1  -2   2      263.87      247.86      7.01 o 
   2  -2   2     1798.75     1814.73     72.38 o 
   3  -2   2      683.39      677.51     27.04 o 
   4  -2   2      486.83      545.58     16.69 o 
   5  -2   2       24.79       29.02      7.86 o 
   6  -2   2       15.39       28.05      9.04 o 
   7  -2   2       10.07        8.42     10.73 o 
   8  -2   2        7.55       15.79     18.32 o 
   9  -2   2        3.50        2.92     21.73 o 
  -8  -1   2        5.65        0.25     13.22 o 
  -7  -1   2       52.89       68.17     16.31 o 
  -6  -1   2       75.95       51.26     13.55 o 
  -5  -1   2      281.34      282.68     18.87 o 
  -4  -1   2      124.05      115.54      7.57 o 
  -3  -1   2       86.26       95.91      6.19 o 
  -2  -1   2     1499.67     1646.77     32.64 o 
  -1  -1   2     8924.78     9013.76     74.69 o 
   0  -1   2     1827.58     1789.17     35.27 o 
   1  -1   2     9881.98     9509.38     43.94 o 
   2  -1   2      107.26      119.40      9.23 o 
   3  -1   2     3639.74     3513.96     52.00 o 
   4  -1   2      813.12      813.34     27.98 o 
   5  -1   2       45.99       45.62     12.38 o 
   6  -1   2       88.73      111.09     18.49 o 
   7  -1   2       61.27       62.50     17.10 o 
   9  -1   2        2.01        8.86     20.59 o 
  -8   0   2       11.26       13.06     14.04 o 
  -7   0   2      110.68      103.64     16.25 o 
  -6   0   2      113.38       99.14     16.03 o 
  -5   0   2       94.50       95.68     13.58 o 
  -4   0   2       27.22       25.77      9.05 o 
  -3   0   2      422.46      474.40     19.52 o 
  -2   0   2      819.19      815.82     20.91 o 
  -1   0   2      324.36      324.37     11.40 o 
   0   0   2     4314.04     4544.55     30.29 o 
   1   0   2    11244.63    10535.62    163.84 o 
   2   0   2     4374.64     4633.24     55.00 o 
   3   0   2       67.51       75.48     10.85 o 
   4   0   2      112.61      125.32     14.34 o 
   5   0   2      410.25      445.88     24.05 o 
   6   0   2      176.53      230.17     20.91 o 
   7   0   2        2.69       -0.71     13.39 o 
   8   0   2       10.17       12.41     10.31 o 
  -7   1   2       51.38       46.68     13.31 o 
  -6   1   2      168.14      153.16     17.34 o 
  -5   1   2      245.10      279.48     18.41 o 
  -4   1   2        9.67       15.27      6.96 o 
  -3   1   2      989.32     1072.18     16.35 o 
  -2   1   2      780.71      772.45     22.44 o 
  -1   1   2     4270.88     4408.96     43.14 o 
   0   1   2     1304.52     1345.15     14.99 o 
   1   1   2     5977.44     5703.44     46.19 o 
   2   1   2     3611.52     3414.38     46.19 o 
   3   1   2     2163.68     2135.45     40.22 o 
   4   1   2       35.27       43.38     10.77 o 
   5   1   2       65.40       81.04     14.56 o 
   7   1   2       33.27       25.20      9.11 o 
   8   1   2        6.94       10.53     10.66 o 
  -8   2   2        8.63       12.49     15.84 o 
  -6   2   2       15.76       25.47     11.78 o 
  -5   2   2      239.22      225.95     19.93 o 
  -4   2   2      759.08      771.74     30.64 o 
  -3   2   2     1647.25     1694.40     31.38 o 
  -2   2   2     1430.41     1465.69     17.14 o 
  -1   2   2      168.60      174.76      5.12 o 
   0   2   2      924.02      839.53     34.43 o 
   1   2   2     2954.66     2915.69     37.63 o 
   2   2   2     1981.43     1760.55     31.90 o 
   3   2   2      991.63      964.10     26.09 o 
   4   2   2      397.39      367.51     17.78 o 
   5   2   2       14.26       17.10      8.23 o 
   6   2   2       56.82       68.85     11.56 o 
   7   2   2       16.59        3.68     11.21 o 
   8   2   2        6.22       10.44     10.93 o 
   9   2   2        6.38        9.22     10.88 o 
  -8   3   2       57.56       58.27     19.93 o 
  -7   3   2      228.82      243.34     26.20 o 
  -6   3   2       42.06       34.96      9.54 o 
  -5   3   2        1.67       -0.60      5.54 o 
  -4   3   2     1580.64     1677.90     21.77 o 
  -3   3   2     1432.15     1567.52     18.10 o 
  -2   3   2      148.72      136.88      5.69 o 
  -1   3   2      376.80      344.53     12.26 o 
   0   3   2     1944.56     1767.93     26.44 o 
   1   3   2     4191.61     3673.97     47.36 o 
   2   3   2      213.24      201.23     12.38 o 
   3   3   2      232.59      244.45     14.53 o 
   4   3   2       17.60       16.33      8.26 o 
   5   3   2       47.90       38.23      9.76 o 
   6   3   2        4.13        3.95      9.00 o 
   7   3   2       82.49       73.00     12.35 o 
   8   3   2       12.16        6.49     11.56 o 
   9   3   2        4.30       -2.32     10.58 o 
  -8   4   2       11.95        5.04     18.65 o 
  -7   4   2        1.98       15.32     14.89 o 
  -6   4   2      117.57      131.54     20.40 o 
  -5   4   2       82.12       96.53      8.32 o 
  -4   4   2      266.80      277.11     10.96 o 
  -3   4   2      439.92      470.42     11.39 o 
  -2   4   2       54.61       58.11      4.65 o 
  -1   4   2     2002.40     1906.55     22.28 o 
   0   4   2     1536.14     1225.75     18.02 o 
   1   4   2      210.32      218.96     14.45 o 
   2   4   2      300.08      285.79     15.71 o 
   3   4   2      708.02      629.93     22.71 o 
   4   4   2       63.36       59.20     10.31 o 
   5   4   2       75.29       62.50     11.02 o 
   6   4   2      275.29      278.02     18.62 o 
   8   4   2        9.22        9.38     11.64 o 
   9   4   2        3.04       12.84     12.08 o 
  -8   5   2        2.08       -2.89     16.91 o 
  -7   5   2       11.22        7.33     14.23 o 
  -6   5   2       65.31       50.31     15.05 o 
  -5   5   2      150.29      153.45     11.79 o 
  -4   5   2      779.92      775.67     14.94 o 
  -3   5   2      740.42      753.49     28.78 o 
  -2   5   2      434.22      458.95     16.27 o 
  -1   5   2      112.41      115.03      8.08 o 
   0   5   2      286.81      276.45     10.52 o 
   1   5   2      346.80      324.18     18.27 o 
   2   5   2      523.41      512.17     21.08 o 
   3   5   2      115.28      112.29     12.60 o 
   4   5   2      140.21      136.61     13.77 o 
   5   5   2      109.71       94.48     12.92 o 
   6   5   2      623.38      529.04     25.17 o 
   8   5   2       11.48       15.13     11.94 o 
  -8   6   2        8.88       -1.47     18.60 o 
  -7   6   2       16.14       28.09     17.86 o 
  -6   6   2       29.17       33.10     15.87 o 
  -5   6   2      233.55      237.93     14.33 o 
  -4   6   2      245.40      239.14     25.44 o 
  -3   6   2      331.50      342.83     13.71 o 
  -2   6   2     1152.36     1115.30     38.23 o 
  -1   6   2      424.52      407.77     13.27 o 
   0   6   2      272.57      236.37     10.76 o 
   1   6   2      894.99      807.85     28.79 o 
   2   6   2      125.89      144.22     15.02 o 
   3   6   2      386.68      361.46     20.53 o 
   4   6   2      105.31       90.20     13.12 o 
   5   6   2       55.92       53.01     12.30 o 
   6   6   2       97.80       89.41     14.67 o 
   7   6   2       68.76       55.43     14.02 o 
   8   6   2       10.02        8.89     12.24 o 
  -8   7   2        7.00       12.38     21.43 o 
  -7   7   2        5.92        5.92     15.57 o 
  -6   7   2        5.73       -8.26     15.98 o 
  -5   7   2       31.74       31.38      9.54 o 
  -4   7   2      124.14      138.28     11.48 o 
  -3   7   2      215.59      244.08     12.88 o 
  -2   7   2      370.88      381.24     28.77 o 
  -1   7   2     1784.95     1724.13     28.21 o 
   0   7   2      227.31      250.07     19.55 o 
   1   7   2     1624.48     1574.75     42.51 o 
   2   7   2     1168.72     1191.64     38.47 o 
   3   7   2      206.15      208.95     18.68 o 
   4   7   2        0.90       10.23     11.64 o 
   5   7   2       41.21       52.93     13.33 o 
   6   7   2       11.74        6.11     11.78 o 
   7   7   2       47.82       56.25     15.35 o 
   8   7   2       30.47       38.67     13.77 o 
  -8   8   2        1.33        4.72     20.81 o 
  -7   8   2       43.33       25.20     16.99 o 
  -6   8   2        1.02       26.75     16.47 o 
  -5   8   2      127.26      137.20     13.09 o 
  -4   8   2       61.28       54.08      9.75 o 
  -3   8   2      207.56      217.92     30.58 o 
  -2   8   2      121.90      113.53     10.37 o 
  -1   8   2       23.69       22.18      7.40 o 
   0   8   2      451.12      466.38     25.50 o 
   1   8   2       14.49       17.34     11.29 o 
   2   8   2      256.22      265.01     22.47 o 
   3   8   2      708.84      829.97     36.76 o 
   4   8   2       91.81       87.91     16.58 o 
   5   8   2       61.10       55.46     15.08 o 
   6   8   2        0.86      -13.58     13.58 o 
   7   8   2       30.93       41.15     15.87 o 
   8   8   2        4.40       21.87     13.25 o 
  -7   9   2        4.32        2.62     16.39 o 
  -6   9   2       53.32       55.27     12.13 o 
  -5   9   2        9.20        0.63      8.89 o 
  -4   9   2        3.76       16.93      8.89 o 
  -3   9   2       82.34       72.59      9.88 o 
  -2   9   2       67.13       67.48     15.13 o 
  -1   9   2      159.61      150.66     12.37 o 
   0   9   2        4.45        7.44     12.49 o 
   1   9   2      385.17      395.54     25.90 o 
   2   9   2       35.69       39.87     14.51 o 
   3   9   2       78.47       81.97     16.69 o 
   4   9   2       86.83       74.85     18.30 o 
   5   9   2        4.45       -8.29     15.02 o 
   6   9   2       20.32       14.84     10.59 o 
   7   9   2       11.16        8.15     16.93 o 
   8   9   2        2.14        4.06     13.69 o 
  -7  10   2        6.35       -9.84     15.90 o 
  -6  10   2       23.60       16.54     11.31 o 
  -5  10   2        6.46        4.37      9.98 o 
  -4  10   2       11.17        4.68      9.33 o 
  -3  10   2       22.48       22.51      9.29 o 
  -2  10   2       42.46       41.25      9.56 o 
  -1  10   2       58.22       61.44     10.44 o 
   0  10   2       35.47       41.80     15.13 o 
   1  10   2       67.18       82.02     17.67 o 
   2  10   2       37.68       37.19     14.56 o 
   3  10   2       11.57       16.93     14.86 o 
   4  10   2        7.51       -1.42     14.83 o 
   5  10   2       47.38       46.68     17.89 o 
   6  10   2        9.76        6.39     11.12 o 
   7  10   2        6.60        4.88     17.04 o 
  -7  11   2        4.58        0.49     20.04 o 
  -6  11   2       16.34       19.69     12.89 o 
  -5  11   2       12.22        5.22     10.82 o 
  -4  11   2       25.59       33.53     11.33 o 
  -3  11   2       14.75        5.44      9.37 o 
  -2  11   2       36.46       33.44     10.56 o 
  -1  11   2       16.77       11.89     14.37 o 
   0  11   2        4.42        2.21     14.07 o 
   1  11   2        8.97       15.38     15.32 o 
   2  11   2       53.68       72.31     18.21 o 
   3  11   2        4.60       14.51     14.86 o 
   4  11   2        0.53       -5.86     15.98 o 
   5  11   2       20.48       19.61     11.22 o 
   6  11   2        5.46       10.79     23.85 o 
   7  11   2        2.18        7.20     18.92 o 
  -6  12   2        0.66       -3.63     11.86 o 
  -5  12   2        2.38        2.68     11.48 o 
  -4  12   2       40.83       38.69     12.54 o 
  -3  12   2       16.13       13.76     10.20 o 
  -2  12   2       13.88       12.71     10.34 o 
  -1  12   2       23.47       33.98     17.91 o 
   0  12   2       65.57       67.38     18.43 o 
   1  12   2       44.44       25.69     17.26 o 
   2  12   2       19.87       26.82     10.31 o 
   3  12   2        2.58       -2.89      9.40 o 
   4  12   2       89.50       84.53     13.62 o 
   5  12   2        0.43        7.93     11.41 o 
   6  12   2       22.04       12.62     12.87 o 
  -6  13   2        8.21        0.86     14.46 o 
  -5  13   2       11.36        4.04     12.17 o 
  -4  13   2       18.49       21.10     12.48 o 
  -3  13   2       38.29       34.46     12.74 o 
  -2  13   2       47.55       26.98     11.52 o 
  -1  13   2       41.62       28.03     16.91 o 
   0  13   2        1.32        9.33     17.45 o 
   1  13   2       43.27       14.18     16.99 o 
   2  13   2       16.56       28.33     11.22 o 
   3  13   2       11.69       22.13     11.42 o 
   4  13   2       50.88       45.23     12.37 o 
   5  13   2        4.45        1.87     11.66 o 
   6  13   2        9.32       15.13     17.45 o 
  -5  14   2       11.81       13.57     13.42 o 
  -4  14   2        7.82       10.52     12.43 o 
  -3  14   2       35.79       28.79     14.45 o 
  -2  14   2       23.26       34.19     19.58 o 
  -1  14   2       33.01       24.70     20.89 o 
   0  14   2       39.28       32.15     19.22 o 
   1  14   2       43.71       52.90     20.04 o 
   3  14   2        4.57       10.20     11.73 o 
   4  14   2        5.29        1.80     12.19 o 
   5  14   2        6.23        3.28     12.74 o 
  -4  15   2        0.94        0.94     14.45 o 
  -3  15   2        0.63        2.92     12.45 o 
  -2  15   2       47.98       60.51     24.02 o 
  -1  15   2        8.29       11.15     21.16 o 
   0  15   2        7.27       16.47     18.30 o 
   1  15   2       30.33       21.38     20.21 o 
   2  15   2       45.07       44.72     21.43 o 
   3  15   2        7.53       20.91     21.00 o 
   4  15   2        2.28        9.10     13.48 o 
  -3  16   2        3.12        2.13     23.37 o 
  -2  16   2        5.46        4.53     24.43 o 
  -1  16   2       15.68       28.47     25.58 o 
   0  16   2        6.91        2.43     16.93 o 
   1  16   2       43.77       49.79     21.32 o 
   2  16   2       12.88       27.19     20.04 o 
   3  16   2       13.20       12.54     20.04 o 
  -1  17   2        7.73        8.26     26.78 o 
   0  17   2        0.13       14.32     21.60 o 
   1  17   2        2.54       21.51     21.11 o 
  -2 -15   3        4.68       19.22     19.96 o 
  -1 -15   3        4.18       13.77     19.31 o 
   0 -15   3        3.48       28.55     19.03 o 
   1 -15   3        2.43       13.74     15.65 o 
   2 -15   3        1.11        7.69     14.29 o 
   3 -15   3        0.71        7.93     18.21 o 
  -4 -14   3        2.19      -15.54     25.82 o 
  -3 -14   3        8.00       20.94     21.02 o 
  -2 -14   3        3.67        2.15     18.90 o 
  -1 -14   3        5.18       16.66     18.30 o 
   0 -14   3        4.26       -2.78     16.12 o 
   1 -14   3       10.81       34.11     18.13 o 
   2 -14   3       17.26       21.11     14.72 o 
   3 -14   3        8.56       12.22     18.49 o 
   4 -14   3        4.56       14.75     20.61 o 
  -4 -13   3        0.33        1.17     24.32 o 
  -3 -13   3        4.22        4.61     13.31 o 
  -2 -13   3        4.92        4.14     17.51 o 
  -1 -13   3        2.80       17.67     17.61 o 
   0 -13   3       64.17       72.67     19.36 o 
   1 -13   3       25.86       11.75     16.77 o 
   2 -13   3       14.38       18.98     16.42 o 
   3 -13   3        0.47       -9.98     16.61 o 
   4 -13   3        6.45       16.88     19.11 o 
   5 -13   3        4.33        1.77     21.38 o 
  -5 -12   3        0.82       -4.99     19.22 o 
  -4 -12   3       12.93        5.34     17.04 o 
  -3 -12   3        8.86        7.77     13.29 o 
  -2 -12   3       60.29       68.40     14.28 o 
  -1 -12   3       32.81       34.00     16.96 o 
   0 -12   3       34.47       23.18     15.52 o 
   1 -12   3      110.40      115.83     20.26 o 
   2 -12   3       78.10       79.48     18.24 o 
   3 -12   3        0.99        9.24     16.42 o 
   4 -12   3       18.45       21.72     12.21 o 
   5 -12   3        9.89        6.52     13.76 o 
   6 -12   3        2.37       -1.85     21.21 o 
  -6 -11   3        3.91       -3.76     20.29 o 
  -5 -11   3        6.44        4.44     17.01 o 
  -4 -11   3        0.72       -5.45     14.59 o 
  -3 -11   3      132.80      145.47     14.94 o 
  -2 -11   3      106.96      123.46     14.60 o 
  -1 -11   3      304.65      335.87     27.53 o 
   0 -11   3      149.77      168.40     22.55 o 
   1 -11   3      167.47      162.90     21.30 o 
   2 -11   3      160.02      155.32     20.91 o 
   3 -11   3       28.90       25.20     15.22 o 
   4 -11   3       47.20       55.87     17.97 o 
   5 -11   3        6.59        8.69     12.15 o 
   6 -11   3        8.35       13.99     19.09 o 
  -6 -10   3        3.22       -2.81     19.41 o 
  -5 -10   3        4.04       11.81     16.50 o 
  -4 -10   3       73.86       77.55     18.32 o 
  -3 -10   3      305.17      268.20     16.84 o 
  -2 -10   3       68.10       63.24     12.66 o 
  -1 -10   3      289.79      307.03     19.29 o 
   0 -10   3        5.76       25.25     14.92 o 
   1 -10   3       66.62       46.05     14.59 o 
   2 -10   3       36.78       44.34     15.08 o 
   3 -10   3       15.81       16.45      9.94 o 
   4 -10   3        7.49        6.91     10.28 o 
   5 -10   3       22.28       21.88     11.54 o 
   6 -10   3        4.49        4.47     16.93 o 
   7 -10   3        8.58        2.15     20.45 o 
  -7  -9   3        5.24        3.38     22.50 o 
  -6  -9   3       14.82       16.01     18.84 o 
  -5  -9   3        2.12        7.04     16.17 o 
  -4  -9   3       20.61       11.18     14.10 o 
  -3  -9   3       63.41       46.30     10.75 o 
  -2  -9   3       11.89       11.36      9.04 o 
  -1  -9   3       36.54       36.85     11.03 o 
   0  -9   3      198.97      186.64     12.94 o 
   1  -9   3       82.46       79.16     14.81 o 
   2  -9   3      198.07      194.34     20.10 o 
   3  -9   3       85.51       67.33     10.71 o 
   4  -9   3      119.12      116.42     12.65 o 
   5  -9   3       18.11       12.58     10.11 o 
   6  -9   3        0.17       -4.38     10.70 o 
   7  -9   3        8.51       34.38     21.32 o 
  -7  -8   3       33.69       32.69     18.05 o 
  -6  -8   3       24.50       11.43     17.45 o 
  -5  -8   3      108.50      114.77     19.88 o 
  -4  -8   3       14.29       17.37     13.47 o 
  -3  -8   3       69.43       96.57     15.41 o 
  -2  -8   3      183.99      194.54     13.15 o 
  -1  -8   3       26.85       25.62      8.90 o 
   0  -8   3       29.63       29.54      8.11 o 
   1  -8   3        0.68        1.84      6.83 o 
   2  -8   3       80.85       85.35     14.72 o 
   3  -8   3      146.87      150.89     12.37 o 
   4  -8   3      182.66      170.26     13.76 o 
   5  -8   3       61.38       57.19     11.09 o 
   6  -8   3        4.12        4.45     10.32 o 
   7  -8   3        5.69       12.22     18.68 o 
  -7  -7   3        8.20       12.92     15.52 o 
  -6  -7   3        5.63        6.00     15.90 o 
  -5  -7   3       12.79       15.24     14.56 o 
  -4  -7   3       93.40       84.04     15.54 o 
  -3  -7   3        9.40        8.04      8.06 o 
  -2  -7   3      315.22      344.60     23.19 o 
  -1  -7   3       51.51       43.31     10.21 o 
   0  -7   3       35.51       45.97      7.93 o 
   1  -7   3       28.48       30.14      7.04 o 
   2  -7   3       44.49       48.72      6.11 o 
   3  -7   3       31.49       41.06      8.84 o 
   4  -7   3      105.38      118.86     11.52 o 
   5  -7   3       93.87      101.98     14.81 o 
   6  -7   3       25.96       29.99     10.70 o 
   7  -7   3       14.06       18.92     17.94 o 
   8  -7   3        8.86        8.75     20.75 o 
  -8  -6   3       23.64       17.81     17.31 o 
  -7  -6   3        9.17        8.78     14.70 o 
  -6  -6   3       23.34       30.21     16.77 o 
  -5  -6   3      104.05      109.86     18.62 o 
  -4  -6   3      319.46      346.08     24.19 o 
  -3  -6   3      114.13      121.68     13.32 o 
  -2  -6   3       45.07       34.21      7.59 o 
  -1  -6   3      544.80      467.81     15.18 o 
   0  -6   3      108.74      125.07      9.02 o 
   1  -6   3      802.84      790.57     38.60 o 
   2  -6   3      515.60      467.74     26.41 o 
   3  -6   3       16.07       28.28      7.57 o 
   4  -6   3       88.90       82.73     10.08 o 
   5  -6   3      163.01      142.32     12.27 o 
   6  -6   3       18.49       23.82     10.54 o 
   7  -6   3        7.96       -1.91     11.30 o 
   8  -6   3       15.81       27.24     19.82 o 
  -8  -5   3        0.35      -14.37     14.92 o 
  -7  -5   3        0.06       -3.98     14.62 o 
  -6  -5   3        7.26       12.65     15.46 o 
  -5  -5   3      116.25      137.10     19.58 o 
  -4  -5   3      113.28      120.11     10.97 o 
  -3  -5   3      232.73      231.70     16.78 o 
  -2  -5   3      306.02      346.64     13.11 o 
  -1  -5   3       26.91       32.37      7.09 o 
   0  -5   3     1121.76     1090.78     19.37 o 
   1  -5   3      153.67      165.58      8.79 o 
   2  -5   3     1659.57     1643.04     25.22 o 
   3  -5   3        3.70       16.63      6.37 o 
   4  -5   3      139.90      145.79     13.24 o 
   5  -5   3       59.65       70.48      9.86 o 
   6  -5   3       37.81       45.17     10.08 o 
   7  -5   3        2.62        7.22     11.12 o 
   8  -5   3        6.55       12.60     19.33 o 
  -8  -4   3        9.76       -4.53     14.92 o 
  -7  -4   3       21.16       10.47     14.29 o 
  -6  -4   3       22.37       33.46     15.68 o 
  -5  -4   3      146.59      140.75     18.87 o 
  -4  -4   3       35.65       51.50      8.92 o 
  -3  -4   3      279.32      309.74     23.16 o 
  -2  -4   3     1519.48     1638.32     24.19 o 
  -1  -4   3      496.11      525.12     13.67 o 
   0  -4   3       37.77       46.27      6.14 o 
   1  -4   3     1369.34     1309.90     34.28 o 
   2  -4   3      473.20      468.83      9.30 o 
   3  -4   3      119.33      119.67     12.28 o 
   4  -4   3       64.96       77.04     18.15 o 
   5  -4   3        6.50        8.50      7.95 o 
   6  -4   3       79.42      100.93     11.64 o 
   7  -4   3       13.35       21.60     10.57 o 
   8  -4   3       26.98       28.82     19.28 o 
  -8  -3   3       40.98       30.62     16.36 o 
  -7  -3   3       28.04       30.02     15.30 o 
  -6  -3   3       98.30      114.03     17.56 o 
  -5  -3   3       64.55       69.07     15.82 o 
  -4  -3   3      299.14      322.21     12.58 o 
  -3  -3   3       55.23       67.20      7.00 o 
  -2  -3   3     1014.69     1038.06     17.49 o 
  -1  -3   3      359.63      335.90     10.19 o 
   0  -3   3      456.57      429.21     11.04 o 
   1  -3   3      222.09      213.23      8.36 o 
   2  -3   3      566.61      542.35      9.32 o 
   3  -3   3      859.93      821.19     24.27 o 
   4  -3   3       76.95       98.22      8.95 o 
   5  -3   3      128.89      113.54     10.32 o 
   6  -3   3       53.26       62.85     10.22 o 
   7  -3   3       50.23       65.98     12.15 o 
   8  -3   3        9.34       10.93     20.04 o 
  -8  -2   3        2.11       -0.90     13.85 o 
  -7  -2   3       10.35        9.00     13.91 o 
  -6  -2   3      204.02      184.93     19.71 o 
  -5  -2   3       37.90       32.23     11.92 o 
  -4  -2   3      388.69      402.09     12.16 o 
  -3  -2   3      677.25      742.82     26.48 o 
  -2  -2   3     1252.91     1257.24     17.41 o 
  -1  -2   3     2990.37     2881.05     98.87 o 
   0  -2   3     3898.07     3786.19     31.13 o 
   1  -2   3     1103.11     1117.60     16.22 o 
   2  -2   3      596.56      631.55     10.50 o 
   3  -2   3      710.93      688.33     30.49 o 
   4  -2   3     1210.66     1232.86     54.90 o 
   5  -2   3       90.14      100.09     19.11 o 
   6  -2   3      160.19      158.06     13.32 o 
   7  -2   3       69.21      105.64     14.06 o 
   8  -2   3       50.42       67.24     21.08 o 
  -8  -1   3        5.55       12.79     14.67 o 
  -7  -1   3       13.08       24.27     13.99 o 
  -6  -1   3      177.37      175.03     18.76 o 
  -5  -1   3      389.81      359.74     22.00 o 
  -4  -1   3      280.25      277.17     18.46 o 
  -3  -1   3       59.44       43.16     10.17 o 
  -2  -1   3      836.47      826.34     23.50 o 
  -1  -1   3       36.47       36.97      6.69 o 
   0  -1   3     2036.80     1898.28     19.56 o 
   1  -1   3      547.32      525.33     23.61 o 
   2  -1   3     2908.71     2668.42     20.11 o 
   3  -1   3     2363.80     2251.74     28.86 o 
   4  -1   3       86.99       97.54     13.28 o 
   5  -1   3      158.33      148.20     16.63 o 
   6  -1   3       12.83       33.40     16.03 o 
   7  -1   3       27.23       28.79     15.76 o 
   8  -1   3       14.70       12.27     16.93 o 
  -8   0   3        9.29        2.35     14.59 o 
  -7   0   3        6.20        0.41     12.30 o 
  -6   0   3       23.95       24.65     12.27 o 
  -5   0   3        1.54       13.22     11.02 o 
  -4   0   3       75.31       81.80     12.24 o 
  -3   0   3       93.94       95.98     11.34 o 
  -2   0   3       95.24      114.36     10.72 o 
  -1   0   3     1785.77     1844.76     30.08 o 
   0   0   3     2738.91     2724.38     37.63 o 
   1   0   3      219.57      187.03      7.08 o 
   2   0   3     1649.68     1472.45     19.34 o 
   3   0   3      490.41      502.89     21.54 o 
   4   0   3      133.56      152.37     15.98 o 
   5   0   3        1.23        6.11     11.18 o 
   6   0   3      137.31      119.79     18.49 o 
   7   0   3       10.61        5.37     14.51 o 
  -7   1   3        3.94        1.88     12.32 o 
  -6   1   3      155.06      185.88     17.83 o 
  -5   1   3      140.31      116.24     14.56 o 
  -4   1   3       56.27       62.58      7.45 o 
  -3   1   3      139.17      132.00     12.65 o 
  -2   1   3     1072.77     1179.10     26.04 o 
  -1   1   3     5080.99     5302.33     53.44 o 
   0   1   3     3774.43     3826.35     57.69 o 
   1   1   3     2374.76     2218.51     22.16 o 
   2   1   3     3286.92     3334.00     49.57 o 
   3   1   3     1361.64     1538.81     36.97 o 
   4   1   3      779.82      939.20     32.64 o 
   5   1   3      150.26      147.76     16.77 o 
   6   1   3       41.87       67.11     16.20 o 
  -8   2   3        7.05       11.62     15.52 o 
  -7   2   3        1.26      -12.46     13.93 o 
  -6   2   3        9.81       16.80     12.11 o 
  -5   2   3       65.29       69.29     14.67 o 
  -4   2   3      519.50      512.89     13.84 o 
  -3   2   3      127.32      132.46      8.53 o 
  -2   2   3     1595.61     1729.51     18.44 o 
  -1   2   3     4651.26     4737.97     27.86 o 
   0   2   3    13259.17    12975.43     55.61 o 
   1   2   3     1901.14     1781.54     20.00 o 
   2   2   3     1275.85     1184.61     26.78 o 
   6   2   3       54.75       43.22     10.85 o 
   7   2   3        0.28       -1.25      8.43 o 
   9   2   3        1.02        5.48     10.12 o 
  -8   3   3       25.86       42.59     18.38 o 
  -7   3   3       60.09       63.32     17.86 o 
  -6   3   3      147.96      141.29     13.56 o 
  -5   3   3      169.28      179.76     12.56 o 
  -4   3   3      304.86      340.23     10.43 o 
  -3   3   3      590.76      652.33     12.21 o 
  -2   3   3      100.71      105.27      5.54 o 
  -1   3   3     1717.02     1726.62     18.41 o 
   0   3   3     1112.40      910.12     12.40 o 
   1   3   3     1425.80     1296.24     18.15 o 
   2   3   3      417.13      369.26     16.47 o 
   3   3   3       30.80       31.90      9.57 o 
   4   3   3       78.05       73.92     12.02 o 
   5   3   3        1.46        0.68     10.01 o 
   6   3   3      142.07      133.45     14.75 o 
   7   3   3       12.27       23.31     10.33 o 
   9   3   3        6.91       16.91     11.56 o 
  -8   4   3       33.50       34.17     19.55 o 
  -7   4   3       48.72       54.15     19.20 o 
  -6   4   3      126.74      129.47     19.91 o 
  -5   4   3      264.86      250.68     14.01 o 
  -4   4   3       57.09       50.91      6.50 o 
  -3   4   3      236.32      227.61     12.29 o 
  -2   4   3      287.44      291.21      8.09 o 
  -1   4   3      131.48      128.60      5.69 o 
   0   4   3     2151.21     2107.89     45.86 o 
   1   4   3     1314.82     1318.60     30.43 o 
   2   4   3      248.01      260.98     15.13 o 
   3   4   3      357.01      339.34     17.97 o 
   4   4   3       41.64       31.98      9.71 o 
   5   4   3       25.68       26.78     10.06 o 
   6   4   3       35.51       35.67     10.63 o 
   7   4   3       43.49       37.47     11.21 o 
   9   4   3        1.10       13.69     11.75 o 
  -8   5   3        5.12       -2.70     17.07 o 
  -7   5   3        8.38       23.07     16.14 o 
  -6   5   3      131.75      132.82     19.20 o 
  -5   5   3      191.41      200.09     12.79 o 
  -4   5   3      126.01      119.62      7.93 o 
  -3   5   3       35.16       40.40      5.54 o 
  -2   5   3      688.32      638.05     11.16 o 
  -1   5   3     1086.99     1075.12     13.50 o 
   0   5   3      301.57      312.22     10.87 o 
   1   5   3      115.19      132.57     14.02 o 
   2   5   3      143.44      149.94     13.63 o 
   3   5   3      137.11      159.79     14.70 o 
   4   5   3      132.40      125.70     13.36 o 
   5   5   3       39.14       40.19     10.85 o 
   6   5   3       31.00       42.51     11.29 o 
   7   5   3       10.62       16.09     10.50 o 
  -8   6   3        9.51        7.83     17.72 o 
  -7   6   3       13.19       20.59     17.89 o 
  -6   6   3        0.82       -2.86     12.82 o 
  -5   6   3       45.74       57.93     10.21 o 
  -4   6   3      126.81      129.33     13.21 o 
  -3   6   3      272.82      261.39     16.45 o 
  -2   6   3      527.58      552.42     15.88 o 
  -1   6   3     1167.93     1152.94     14.73 o 
   0   6   3      174.53      168.45      9.84 o 
   1   6   3      588.97      483.89     24.16 o 
   2   6   3      458.10      408.49     21.98 o 
   3   6   3     1053.45     1086.77     34.25 o 
   4   6   3      264.78      282.87     19.85 o 
   5   6   3       67.40       43.82     11.89 o 
   6   6   3       24.66       27.43     11.67 o 
   7   6   3       23.86       15.82     11.81 o 
  -8   7   3        3.00        2.02     20.01 o 
  -7   7   3        4.69        6.41     17.34 o 
  -6   7   3       21.28       29.29     16.09 o 
  -5   7   3      102.53      107.33     12.27 o 
  -4   7   3      186.06      186.89     12.58 o 
  -3   7   3      139.36      151.07     20.40 o 
  -2   7   3      119.22      124.07      9.77 o 
  -1   7   3      125.42      144.29     10.27 o 
   0   7   3        9.96       29.42      6.06 o 
   1   7   3      357.37      327.32     22.14 o 
   2   7   3      548.48      603.70     28.69 o 
   3   7   3       94.69      101.24     15.19 o 
   4   7   3       39.82       39.32     12.57 o 
   5   7   3      115.72      119.76     15.95 o 
   6   7   3       28.52       30.57     12.52 o 
   7   7   3       16.58        6.98     12.19 o 
   8   7   3       12.90       24.65     12.35 o 
  -8   8   3        4.02       11.34     21.79 o 
  -7   8   3       16.82       11.10     16.91 o 
  -6   8   3       71.14       65.01     17.72 o 
  -5   8   3      214.16      211.14     14.91 o 
  -4   8   3       21.01       24.03      9.08 o 
  -3   8   3       38.34       45.38      8.82 o 
  -2   8   3       68.28       67.14      9.45 o 
  -1   8   3      467.53      477.20     16.86 o 
   0   8   3       46.71       56.88      8.55 o 
   1   8   3       85.12       95.76     15.92 o 
   2   8   3      141.81      148.66     18.21 o 
   3   8   3       67.40       65.58     15.24 o 
   4   8   3      109.10      103.40     17.59 o 
   5   8   3       45.04       49.22     14.12 o 
   6   8   3        9.12        4.88     12.27 o 
   7   8   3        9.65       -8.21     13.61 o 
   8   8   3       37.73       45.43     14.86 o 
  -7   9   3       26.56       20.94     19.20 o 
  -6   9   3       42.67       33.76     16.33 o 
  -5   9   3        2.09       -6.42     11.19 o 
  -4   9   3        9.18        7.22      8.84 o 
  -3   9   3       56.56       57.26     11.34 o 
  -2   9   3      311.50      338.57     39.02 o 
  -1   9   3      123.16      116.67     11.21 o 
   0   9   3       98.38      124.61     18.27 o 
   1   9   3      106.24      140.62     18.76 o 
   2   9   3       88.00      125.87     19.14 o 
   3   9   3       81.94      106.26     18.81 o 
   4   9   3      120.37      117.17     19.44 o 
   5   9   3       81.69       76.32     17.51 o 
   6   9   3       17.44       11.26     14.37 o 
   8   9   3        8.53       32.20     15.46 o 
  -7  10   3        1.84        4.34     19.91 o 
  -6  10   3        5.66       -1.15     15.16 o 
  -5  10   3        6.41       16.96     10.63 o 
  -4  10   3       19.51       10.29     11.34 o 
  -3  10   3        3.22       -7.80      8.50 o 
  -2  10   3       46.93       54.70     15.31 o 
  -1  10   3      147.14      137.70     12.59 o 
   0  10   3      118.61      157.03     20.10 o 
   1  10   3       94.99      118.40     18.57 o 
   2  10   3        3.19       -6.60     13.96 o 
   3  10   3       13.54       15.22     15.24 o 
   4  10   3       45.38       41.04     17.89 o 
   5  10   3       39.80       52.41     19.11 o 
   6  10   3       15.00       19.52     18.13 o 
   7  10   3        4.85        6.87     17.23 o 
  -6  11   3        0.37        0.60     16.69 o 
  -5  11   3        6.61        0.78     10.21 o 
  -4  11   3       68.46       48.94     12.60 o 
  -3  11   3        8.14        5.45      9.92 o 
  -2  11   3        4.25        3.57      9.87 o 
  -1  11   3       59.99       56.02     11.20 o 
   0  11   3        3.80        0.19     15.08 o 
   1  11   3       44.51       45.45     16.77 o 
   2  11   3        1.59        2.54     14.15 o 
   3  11   3       15.93       -0.79     15.84 o 
   4  11   3       18.00       16.39     17.12 o 
   5  11   3       43.28       42.32     19.52 o 
   6  11   3        1.76      -13.80     17.01 o 
   7  11   3        2.14       -1.77     18.65 o 
  -6  12   3        9.90       17.42     17.45 o 
  -5  12   3        6.93        0.46     11.25 o 
  -4  12   3       62.55       53.26     13.09 o 
  -3  12   3        0.36       -6.96      9.39 o 
  -2  12   3       12.60       24.26     11.61 o 
  -1  12   3       53.01       55.79     19.63 o 
   0  12   3       50.18       60.04     19.06 o 
   1  12   3        7.75        2.73     15.84 o 
   2  12   3       22.76       26.86     17.34 o 
   3  12   3       49.46       28.88     17.21 o 
   4  12   3        6.84        6.76     18.38 o 
   5  12   3        7.71       -1.58     18.71 o 
   6  12   3        9.60       11.82     12.79 o 
  -6  13   3       19.40       14.04     21.43 o 
  -5  13   3        0.97        1.84     12.09 o 
  -4  13   3       27.73       32.53     12.72 o 
  -3  13   3       55.28       53.13     13.02 o 
  -2  13   3       86.11       90.34     14.34 o 
  -1  13   3      127.59      134.59     24.16 o 
   0  13   3       43.39       68.85     21.62 o 
   1  13   3       43.91       34.25     19.39 o 
   2  13   3       10.16        8.81     17.91 o 
   3  13   3       29.48       11.07     18.27 o 
   4  13   3        5.59       16.17     18.13 o 
   5  13   3       20.23       10.03     11.97 o 
   6  13   3       12.48       13.67     13.11 o 
  -5  14   3       11.06        4.81     12.84 o 
  -4  14   3       40.54       30.20     13.38 o 
  -3  14   3       18.33       22.12     12.30 o 
  -2  14   3        0.93        0.10     10.63 o 
  -1  14   3       26.16       20.15     18.73 o 
   0  14   3       27.83       34.14     20.23 o 
   1  14   3        7.40        6.22     18.54 o 
   2  14   3       28.13        6.14     19.61 o 
   3  14   3       21.23        9.54     11.81 o 
   4  14   3       10.00        8.70     12.22 o 
   5  14   3        4.61        4.77     12.38 o 
  -4  15   3       10.94       -1.62     13.00 o 
  -3  15   3        5.94        9.79     13.46 o 
  -2  15   3       29.05       19.20     20.94 o 
  -1  15   3        6.42       -4.77     19.91 o 
   0  15   3       97.37       52.19     24.16 o 
   1  15   3        1.30       -4.53     18.00 o 
   2  15   3       21.18        8.51     19.33 o 
   3  15   3       13.33       19.28     21.08 o 
   4  15   3        1.55        2.95     12.59 o 
  -3  16   3        4.34        4.11     12.37 o 
  -2  16   3       16.13       14.78     25.44 o 
  -1  16   3        1.47        2.18     25.25 o 
   0  16   3        5.82        9.60     23.78 o 
   1  16   3       26.87       45.15     20.86 o 
   2  16   3       14.09        1.80     19.14 o 
   3  16   3        1.22        0.52     19.11 o 
  -1  17   3        2.81       17.45     29.34 o 
   0  17   3        5.18        2.21     21.30 o 
   1  17   3        8.29       23.86     21.92 o 
   2  17   3        7.44       15.43     22.22 o 
  -1 -15   4        1.09       15.00     18.84 o 
   0 -15   4        9.63       14.07     18.24 o 
   1 -15   4        4.96       13.20     16.17 o 
   2 -15   4        0.88       19.33     15.76 o 
  -2 -14   4        2.07       11.56     19.44 o 
  -1 -14   4        3.20        4.50     17.12 o 
   0 -14   4        7.62       10.83     18.00 o 
   1 -14   4       15.26        8.04     15.22 o 
   2 -14   4        8.24       20.15     15.84 o 
   3 -14   4        4.04       16.71     15.76 o 
   4 -14   4        5.39       16.39     21.92 o 
  -4 -13   4        0.32       -2.37     23.29 o 
  -3 -13   4        9.37       13.93     21.00 o 
  -2 -13   4       19.72       29.48     18.98 o 
  -1 -13   4       14.75       18.92     17.10 o 
   0 -13   4        9.99       19.96     16.93 o 
   1 -13   4       13.38        9.90     14.40 o 
   2 -13   4       31.23       32.01     16.52 o 
   3 -13   4       15.30       15.41     13.99 o 
   4 -13   4        7.27       10.12     19.80 o 
   5 -13   4        2.37       -5.48     22.52 o 
  -5 -12   4       10.83        9.13     24.76 o 
  -4 -12   4        2.54       -6.95     22.11 o 
  -3 -12   4        0.62       -1.94     18.27 o 
  -2 -12   4       34.48       40.66     13.23 o 
  -1 -12   4        9.35        7.47     16.17 o 
   0 -12   4       36.59       21.35     16.01 o 
   1 -12   4       29.45       25.55     16.12 o 
   2 -12   4       53.80       64.41     17.83 o 
   3 -12   4       13.78       24.92     15.65 o 
   4 -12   4       48.78       43.06     19.17 o 
   5 -12   4        0.25       -4.69     19.01 o 
  -5 -11   4       11.34       -1.88     23.45 o 
  -4 -11   4       11.76        6.71     21.27 o 
  -3 -11   4       24.71       27.04     13.02 o 
  -2 -11   4      305.19      265.80     17.91 o 
  -1 -11   4       55.96       67.55     13.18 o 
   0 -11   4      121.20      114.03     19.88 o 
   1 -11   4      498.47      510.91     31.63 o 
   2 -11   4       15.38        9.76     14.07 o 
   3 -11   4       20.58       34.52     15.13 o 
   4 -11   4       52.31       59.06     18.16 o 
   5 -11   4        3.51        9.87     17.67 o 
   6 -11   4        9.33        2.84     18.49 o 
  -6 -10   4        6.75       31.90     23.07 o 
  -5 -10   4       13.96       12.98     17.81 o 
  -4 -10   4       17.00        2.40     19.09 o 
  -3 -10   4       25.34       32.44     12.79 o 
  -2 -10   4      148.40      167.22     14.77 o 
  -1 -10   4      574.75      582.62     60.63 o 
   0 -10   4       59.13       72.86     16.39 o 
   1 -10   4      248.72      208.00     21.54 o 
   2 -10   4       17.24       13.22     13.72 o 
   3 -10   4      154.29      127.15     18.92 o 
   4 -10   4       39.59       39.84     11.45 o 
   5 -10   4      104.07      106.48     21.19 o 
   6 -10   4        2.96        0.57     16.96 o 
   7 -10   4        8.32       16.69     21.90 o 
  -6  -9   4        9.43       18.24     21.19 o 
  -5  -9   4      153.81      141.90     22.88 o 
  -4  -9   4      120.12      115.42     19.77 o 
  -3  -9   4       11.99        9.26     10.71 o 
  -2  -9   4       72.47       73.32     11.78 o 
  -1  -9   4      134.18      132.22     18.73 o 
   0  -9   4      255.95      251.89     14.48 o 
   1  -9   4       87.23       83.08     15.41 o 
   2  -9   4        2.62       -1.34     11.32 o 
   3  -9   4       24.21       19.80     13.31 o 
   4  -9   4      168.67      162.47     14.60 o 
   5  -9   4       16.59       13.37     13.16 o 
   6  -9   4        2.09       10.06     17.31 o 
   7  -9   4        5.59       -1.94     21.02 o 
  -7  -8   4       14.01        5.73     19.14 o 
  -6  -8   4       13.91       34.52     20.34 o 
  -5  -8   4       26.69       26.97     16.93 o 
  -4  -8   4       74.04       74.55     17.12 o 
  -3  -8   4       98.27      100.64     12.59 o 
  -2  -8   4      218.99      218.29     14.46 o 
  -1  -8   4        2.76       10.91      8.67 o 
   0  -8   4       43.62       45.23      9.31 o 
   1  -8   4       50.24       39.25      8.49 o 
   2  -8   4      192.45      180.57     18.43 o 
   3  -8   4       56.46       55.39     10.02 o 
   4  -8   4       48.30       47.66     13.66 o 
   5  -8   4      137.79      152.19     14.02 o 
   6  -8   4       11.37        6.87     16.52 o 
   7  -8   4        4.78        5.40     17.12 o 
  -7  -7   4        0.87       -6.33     15.49 o 
  -6  -7   4        6.60       -1.88     16.50 o 
  -5  -7   4       74.46       79.70     18.41 o 
  -4  -7   4      126.31      107.62     18.19 o 
  -3  -7   4       66.21       63.79      9.87 o 
  -2  -7   4       45.57       43.71      9.58 o 
  -1  -7   4       23.16       20.51      8.56 o 
   0  -7   4       29.47       25.46      7.79 o 
   1  -7   4       11.07        5.52      6.86 o 
   2  -7   4       52.71       47.14      7.98 o 
   3  -7   4        4.47        6.98      8.13 o 
   4  -7   4       73.90       77.50     10.66 o 
   5  -7   4        3.42        4.60      8.89 o 
   6  -7   4       79.45       87.31     20.34 o 
   7  -7   4        1.42       -2.05     17.21 o 
   8  -7   4       13.00        8.07     22.11 o 
  -7  -6   4        1.23       -9.71     14.62 o 
  -6  -6   4        6.22        7.83     15.24 o 
  -5  -6   4       87.95       91.84     18.41 o 
  -4  -6   4      151.55      163.25     19.14 o 
  -3  -6   4       19.22       21.01      8.13 o 
  -2  -6   4      256.99      275.47     13.57 o 
  -1  -6   4      344.45      299.87     13.09 o 
   0  -6   4       32.14       32.47      7.45 o 
   1  -6   4      173.64      184.49     10.34 o 
   2  -6   4      101.04      103.77      9.45 o 
   3  -6   4      214.30      192.85     11.50 o 
   4  -6   4      570.46      514.52     18.44 o 
   5  -6   4      208.28      203.10     14.20 o 
   6  -6   4       43.83       36.79     10.56 o 
   7  -6   4       11.07       15.43     17.01 o 
   8  -6   4        0.91        3.90     19.36 o 
  -8  -5   4        1.80        9.54     16.96 o 
  -7  -5   4       38.93       23.34     16.82 o 
  -6  -5   4       31.84       38.12     16.12 o 
  -5  -5   4       24.78       25.60     14.29 o 
  -4  -5   4      180.51      175.19     19.11 o 
  -3  -5   4      136.91      145.15     12.24 o 
  -2  -5   4       70.76       96.92     13.33 o 
  -1  -5   4      910.24      950.18     20.21 o 
   0  -5   4      257.06      252.68     10.95 o 
   1  -5   4      278.92      253.01     30.89 o 
   2  -5   4       93.02       92.26      6.25 o 
   3  -5   4      322.27      284.02     15.20 o 
   4  -5   4       87.52       89.05      9.34 o 
   5  -5   4       74.40       69.94     10.47 o 
   6  -5   4      100.96      107.27     12.77 o 
   7  -5   4        4.70        6.00     16.01 o 
   8  -5   4       29.07       35.39     20.51 o 
  -8  -4   4        9.58       13.44     16.22 o 
  -7  -4   4        1.85       -1.12     14.83 o 
  -6  -4   4       48.46       74.36     17.53 o 
  -5  -4   4      180.44      173.45     19.85 o 
  -4  -4   4      186.02      173.72     18.00 o 
  -3  -4   4      225.99      223.71     10.84 o 
  -2  -4   4      441.26      421.27     13.64 o 
  -1  -4   4     2843.50     2883.26     40.17 o 
   0  -4   4     1795.89     1591.84     31.43 o 
   1  -4   4      558.54      633.52     14.85 o 
   2  -4   4      826.87      804.20     12.77 o 
   3  -4   4      219.25      194.95      9.84 o 
   4  -4   4      164.73      172.66     11.01 o 
   5  -4   4       63.94       52.50      8.76 o 
   6  -4   4      109.97       90.05     11.79 o 
   7  -4   4        2.99       -6.19     15.08 o 
   8  -4   4        4.76       -1.94     17.86 o 
  -8  -3   4        1.16       -6.90     13.58 o 
  -7  -3   4       64.44       67.02     18.05 o 
  -6  -3   4       35.81       50.61     15.92 o 
  -5  -3   4      119.51      106.32     16.77 o 
  -4  -3   4      142.30      153.33     16.93 o 
  -3  -3   4      535.87      559.50     14.05 o 
  -2  -3   4       19.64       24.11      6.13 o 
  -1  -3   4      522.58      540.94     13.36 o 
   0  -3   4     1120.61     1113.92     56.57 o 
   1  -3   4     2174.87     2231.53     35.57 o 
   2  -3   4      285.69      275.86     11.55 o 
   3  -3   4      609.35      611.11     25.78 o 
   4  -3   4      292.12      281.76     17.76 o 
   5  -3   4      200.24      183.84     11.91 o 
   6  -3   4      236.26      223.94     14.79 o 
   7  -3   4        0.19       -6.87     15.22 o 
   8  -3   4       15.79       32.86     21.65 o 
  -8  -2   4       10.77        1.72     13.96 o 
  -7  -2   4       43.85       46.03     16.28 o 
  -6  -2   4       96.16      115.42     18.21 o 
  -5  -2   4       86.62       83.52     15.05 o 
  -4  -2   4      513.21      483.43     24.76 o 
  -3  -2   4      324.65      337.00     20.04 o 
  -2  -2   4     1215.80     1206.61     31.14 o 
  -1  -2   4     2644.19     2864.73    112.49 o 
   0  -2   4      760.09      779.24     41.17 o 
   1  -2   4      414.62      390.75     19.44 o 
   2  -2   4      531.28      527.15      9.09 o 
   3  -2   4      213.73      207.14     15.00 o 
   4  -2   4      183.78      199.23     10.84 o 
   5  -2   4      224.84      220.43     13.09 o 
   6  -2   4       70.63       62.60     12.15 o 
   7  -2   4       19.79       16.36     14.10 o 
   8  -2   4       10.66       18.11     17.97 o 
  -8  -1   4        2.41       -3.27     13.55 o 
  -7  -1   4       69.99       73.84     17.29 o 
  -6  -1   4      258.17      280.04     22.88 o 
  -5  -1   4      231.71      206.47     18.92 o 
  -4  -1   4      332.69      316.85     21.00 o 
  -3  -1   4      918.19      914.47     29.50 o 
  -2  -1   4     1314.85     1388.43     32.86 o 
  -1  -1   4      363.37      333.01      8.73 o 
   0  -1   4      564.27      537.01     11.71 o 
   1  -1   4      439.88      430.95     21.53 o 
   2  -1   4      145.09      159.16      6.99 o 
   3  -1   4        4.00        7.50      4.99 o 
   4  -1   4      874.18      863.08     45.30 o 
   5  -1   4      217.35      242.61     13.21 o 
   6  -1   4       93.28       92.78     14.26 o 
   7  -1   4      181.63      187.88     15.63 o 
   8  -1   4        5.48       -0.25     16.66 o 
  -8   0   4        9.18       -3.79     14.92 o 
  -7   0   4       31.94       13.96     14.62 o 
  -6   0   4       34.94       53.96     15.41 o 
  -5   0   4       12.69       20.42     13.03 o 
  -4   0   4      186.35      190.71     16.93 o 
  -3   0   4      251.58      258.36     16.91 o 
  -2   0   4     1312.09     1500.61     32.88 o 
  -1   0   4       37.68       33.76      8.26 o 
   0   0   4     6852.87     6779.46     48.54 o 
   1   0   4     2585.71     2417.32    106.18 o 
   2   0   4      104.28       85.50      9.88 o 
   3   0   4       88.60       86.77     12.02 o 
   4   0   4      981.44      997.39     34.52 o 
   5   0   4       66.04       87.45     16.50 o 
   6   0   4       22.00        6.90     13.80 o 
   7   0   4      183.26      170.53     21.51 o 
   8   0   4       23.07       20.64     18.32 o 
  -7   1   4       42.08       37.82     15.79 o 
  -6   1   4      199.84      205.73     20.12 o 
  -5   1   4      150.18      148.88     17.10 o 
  -4   1   4       23.35       23.04     10.77 o 
  -3   1   4        6.07       17.21      9.60 o 
  -2   1   4     1342.44     1444.50     31.30 o 
  -1   1   4      696.90      696.71     20.18 o 
   0   1   4     1213.19     1238.43     14.69 o 
   1   1   4      255.98      246.63      8.93 o 
   2   1   4      599.64      571.91     13.42 o 
   3   1   4      386.73      426.03     21.30 o 
   4   1   4      819.77      814.53     32.26 o 
   5   1   4       47.30       46.00     13.22 o 
   6   1   4       41.09       30.92     14.21 o 
   7   1   4      126.51      118.61     19.17 o 
   8   1   4        6.84        3.82      9.22 o 
  -8   2   4        9.17        8.92     15.92 o 
  -7   2   4      107.08       96.66     17.97 o 
  -6   2   4       18.49       18.60     13.52 o 
  -5   2   4       35.22       38.67     12.82 o 
  -4   2   4      264.53      298.09     18.95 o 
  -3   2   4      918.92      983.59     28.06 o 
  -2   2   4     1988.41     2214.53     37.38 o 
  -1   2   4      334.61      357.24      9.46 o 
   0   2   4     4325.91     4463.89    130.81 o 
   1   2   4     2634.31     2394.91     25.61 o 
   2   2   4      366.20      389.79     15.57 o 
   3   2   4      519.99      516.58     22.93 o 
   4   2   4      992.87     1022.12     34.71 o 
   7   2   4       48.71       74.96     13.01 o 
   8   2   4       13.67        9.82     10.42 o 
  -8   3   4        0.19        2.02     17.86 o 
  -7   3   4       22.77       18.00     17.34 o 
  -6   3   4      180.13      147.89     23.63 o 
  -5   3   4       26.42       30.35      8.87 o 
  -4   3   4      176.19      157.71      8.27 o 
  -3   3   4      833.53      828.34     23.77 o 
  -2   3   4        8.93       19.33      4.54 o 
  -1   3   4     1212.24     1194.72     14.24 o 
   0   3   4     1041.39      937.45     18.24 o 
   1   3   4     1104.42      996.15     20.00 o 
   2   3   4      513.86      449.59     18.90 o 
   3   3   4      976.77      974.30     29.67 o 
   4   3   4      450.06      415.50     21.43 o 
   5   3   4       40.96       36.76     10.01 o 
   6   3   4       36.93       48.29     11.23 o 
   7   3   4       94.32      106.56     15.08 o 
   8   3   4        8.56        8.94     11.40 o 
  -8   4   4        9.87       13.74     17.31 o 
  -7   4   4       34.41       27.89     17.23 o 
  -6   4   4        2.89        3.41     13.44 o 
  -5   4   4       12.04        0.42      7.93 o 
  -4   4   4      158.65      177.16      8.79 o 
  -3   4   4      111.51      129.62      7.27 o 
  -2   4   4     1941.62     2039.08     42.05 o 
  -1   4   4      330.84      314.28      8.16 o 
   0   4   4     1542.02     1462.14     25.77 o 
   1   4   4     2273.57     2231.87     35.23 o 
   2   4   4      121.09      106.53     11.75 o 
   3   4   4      469.07      458.86     21.43 o 
   4   4   4      190.14      178.08     15.11 o 
   5   4   4       13.82       16.99      9.68 o 
   6   4   4       67.22       70.00     12.41 o 
   7   4   4       77.70       56.83     12.38 o 
  -8   5   4        0.90        0.60     15.82 o 
  -7   5   4       11.94        1.36     15.68 o 
  -6   5   4       34.28       24.81     15.46 o 
  -5   5   4      301.87      336.04     25.03 o 
  -4   5   4      201.88      202.21      9.29 o 
  -3   5   4      810.71      868.18     28.62 o 
  -2   5   4      429.95      454.95     21.08 o 
  -1   5   4      106.08      109.48      6.25 o 
   0   5   4      165.74      179.07     14.01 o 
   1   5   4      559.65      500.14     21.84 o 
   2   5   4      210.96      190.41     15.41 o 
   3   5   4      595.10      586.39     24.65 o 
   4   5   4      212.89      202.32     16.63 o 
   5   5   4       79.23       62.91     12.00 o 
   7   5   4       70.94       69.75     13.52 o 
  -8   6   4        5.74       -0.90     17.40 o 
  -7   6   4        8.61        9.46     16.22 o 
  -6   6   4       41.25       17.91     16.58 o 
  -5   6   4      155.60      157.33     20.81 o 
  -4   6   4       54.03       63.83      9.18 o 
  -3   6   4      381.81      373.95     12.33 o 
  -2   6   4      982.42      964.65     18.42 o 
  -1   6   4      875.29      880.36     13.84 o 
   0   6   4      216.61      216.76      7.88 o 
   1   6   4     2126.72     1952.33     44.66 o 
   2   6   4      164.53      182.20     16.25 o 
   3   6   4      410.52      451.28     24.00 o 
   4   6   4       48.49       42.21     11.18 o 
   5   6   4      147.53      162.43     16.69 o 
   6   6   4      100.32       97.81     14.53 o 
   7   6   4       61.21       68.82     14.07 o 
  -8   7   4       10.84       11.43     18.21 o 
  -7   7   4        1.66        4.50     16.33 o 
  -6   7   4       16.13        6.82     14.26 o 
  -5   7   4       30.62       37.14     16.01 o 
  -4   7   4       20.81       29.06      8.63 o 
  -3   7   4      108.77      102.98     10.28 o 
  -2   7   4      297.12      310.35     10.69 o 
  -1   7   4      194.19      194.83     10.80 o 
   0   7   4      117.52      119.09     10.43 o 
   1   7   4      245.23      307.80     22.71 o 
   2   7   4      521.89      517.56     27.16 o 
   3   7   4       25.61       29.29     11.40 o 
   4   7   4       73.03       64.87     13.52 o 
   5   7   4       63.96       52.22     13.44 o 
   6   7   4      129.79      134.13     17.42 o 
   7   7   4       10.63       19.01     13.14 o 
  -7   8   4        3.74       -4.66     17.04 o 
  -6   8   4       17.46       10.39     16.96 o 
  -5   8   4        1.03        7.17     12.79 o 
  -4   8   4      347.58      338.48     32.24 o 
  -3   8   4      187.37      177.82     16.33 o 
  -2   8   4       93.76       83.93     10.03 o 
  -1   8   4       68.88       76.12     11.40 o 
   0   8   4       25.04       38.03     10.20 o 
   1   8   4       82.72       85.29     16.85 o 
   2   8   4      221.10      246.31     21.92 o 
   3   8   4       30.05       36.67     14.64 o 
   4   8   4        7.89        6.63     12.16 o 
   5   8   4      255.57      264.96     22.44 o 
   6   8   4       50.57       48.67     14.67 o 
   7   8   4       20.76       15.73     14.26 o 
  -7   9   4        1.70        9.30     18.02 o 
  -6   9   4        7.29       -6.76     14.62 o 
  -5   9   4       45.92       40.75     11.14 o 
  -4   9   4      205.77      204.70     16.09 o 
  -3   9   4       45.29       39.14     10.21 o 
  -2   9   4      101.97       97.83     19.61 o 
  -1   9   4       69.05       91.11     10.77 o 
   0   9   4       87.48       84.89     10.70 o 
   1   9   4      100.09      131.02     19.91 o 
   2   9   4      570.15      545.35     31.47 o 
   3   9   4        6.52        1.64     13.93 o 
   4   9   4       44.54       41.09     15.13 o 
   5   9   4       29.18       30.51     15.27 o 
   6   9   4       17.00        5.10     14.12 o 
   7   9   4       22.25        7.42     14.94 o 
  -7  10   4        8.46        2.21     17.12 o 
  -6  10   4       15.60       19.06     18.62 o 
  -5  10   4       94.91       85.84     13.36 o 
  -4  10   4       49.93       38.35     10.94 o 
  -3  10   4       99.42      115.35     13.29 o 
  -2  10   4      251.89      270.64     16.54 o 
  -1  10   4      284.65      267.08     34.52 o 
   0  10   4       58.94       44.28     15.79 o 
   1  10   4      131.34      162.13     20.70 o 
   2  10   4       39.51       12.05     15.32 o 
   3  10   4       39.67       34.82     16.58 o 
   4  10   4       56.93       58.24     19.41 o 
   5  10   4        5.40       -0.05     15.32 o 
   6  10   4        8.85       -5.26     15.27 o 
   7  10   4        7.90        4.64     16.17 o 
  -6  11   4        3.43      -13.66     13.66 o 
  -5  11   4        1.13       -1.72     11.00 o 
  -4  11   4       58.72       54.53     12.14 o 
  -3  11   4        6.85       13.40     10.92 o 
  -2  11   4      101.27       96.86     12.47 o 
  -1  11   4       10.04       11.44      9.93 o 
   0  11   4       20.76       29.34     17.04 o 
   1  11   4       53.35       62.85     18.27 o 
   2  11   4        2.58        3.49     15.43 o 
   3  11   4        5.72        3.95     16.69 o 
   4  11   4      103.08      142.23     23.45 o 
   5  11   4       56.89       59.50     20.72 o 
   6  11   4        3.11       -1.20     18.49 o 
   7  11   4        5.51       -6.65     19.20 o 
  -6  12   4        3.27       -9.84     16.82 o 
  -5  12   4        3.94       -4.59     10.97 o 
  -4  12   4       75.81       69.48     13.14 o 
  -3  12   4        7.07       14.08     11.09 o 
  -2  12   4        6.38       12.32     11.10 o 
  -1  12   4       88.12       89.46     13.31 o 
   0  12   4       16.09       24.76     17.97 o 
   1  12   4       19.83       22.66     18.16 o 
   2  12   4        7.88        0.82     16.55 o 
   3  12   4       37.87       40.52     18.65 o 
   4  12   4       53.22       65.09     21.11 o 
   5  12   4        3.16       -2.21     19.01 o 
   6  12   4       12.61       16.44     18.84 o 
  -5  13   4        9.15       11.32     12.54 o 
  -4  13   4       33.20       40.90     22.52 o 
  -3  13   4        1.99       -6.13     11.82 o 
  -2  13   4       22.10        9.11     11.41 o 
  -1  13   4       13.86       16.55     17.91 o 
   0  13   4       74.56       70.54     21.54 o 
   1  13   4       27.46       41.61     20.07 o 
   2  13   4       10.33        7.17     17.75 o 
   3  13   4       39.82       52.82     20.18 o 
   4  13   4       16.82        5.10     19.03 o 
   5  13   4       10.15        3.19     20.37 o 
   6  13   4        2.00       -3.54     20.45 o 
  -5  14   4        2.00       10.13     12.94 o 
  -4  14   4        7.03       -5.50     11.34 o 
  -3  14   4       30.58       16.66     12.68 o 
  -2  14   4        4.28        5.65     12.07 o 
  -1  14   4       12.33       21.95     19.33 o 
   0  14   4       58.10       60.75     22.74 o 
   1  14   4      149.75      178.68     27.08 o 
   2  14   4        2.54        5.84     18.65 o 
   3  14   4       44.77       60.92     21.90 o 
   4  14   4       17.93       24.13     19.22 o 
   5  14   4       12.95       15.71     20.86 o 
  -4  15   4        0.14      -11.13     11.13 o 
  -3  15   4        0.55      -11.63     11.63 o 
  -2  15   4       11.71       25.11     21.98 o 
  -1  15   4       12.87       10.77     21.35 o 
   0  15   4       17.45       17.21     21.49 o 
   1  15   4        2.20       17.70     19.71 o 
   2  15   4       67.87       65.96     22.82 o 
   3  15   4        2.67       13.25     20.31 o 
   4  15   4        7.95       10.44     12.49 o 
  -3  16   4        6.46        4.53     13.29 o 
  -2  16   4        4.92       -4.61     21.90 o 
  -1  16   4       13.04       22.99     24.30 o 
   0  16   4       19.06       11.48     25.90 o 
   1  16   4        0.20        7.66     18.08 o 
   2  16   4        4.86        1.25     19.09 o 
   3  16   4        0.78       -4.61     18.84 o 
  -1  17   4        2.63       10.23     29.94 o 
   0  17   4        0.46       -2.24     27.27 o 
   1  17   4        2.09       17.51     21.76 o 
   2  17   4        3.31        6.98     19.55 o 
   0 -15   5        1.99        6.76     17.59 o 
  -2 -14   5        8.38       16.22     20.15 o 
  -1 -14   5        4.75        1.17     17.64 o 
   0 -14   5        2.77       13.47     16.71 o 
   1 -14   5        2.67       10.20     16.14 o 
   2 -14   5        3.71       10.47     15.19 o 
   3 -14   5        2.62       12.65     15.46 o 
  -3 -13   5        0.63      -12.65     22.39 o 
  -2 -13   5       16.61       19.69     18.60 o 
  -1 -13   5        1.87        4.25     17.61 o 
   0 -13   5        0.79        2.13     15.11 o 
   1 -13   5       68.61       76.24     19.74 o 
   2 -13   5       31.29       37.68     17.15 o 
   3 -13   5        7.48       19.91     14.53 o 
   4 -13   5        8.49       13.88     19.28 o 
  -4 -12   5       10.67        5.70     21.32 o 
  -3 -12   5       19.72       20.40     21.08 o 
  -2 -12   5       24.73       31.84     13.72 o 
  -1 -12   5        2.67        4.69     16.17 o 
   0 -12   5       50.55       67.38     18.49 o 
   1 -12   5        4.15       20.75     15.54 o 
   2 -12   5       96.07      101.93     20.12 o 
   3 -12   5       10.33       24.00     15.43 o 
   4 -12   5       10.69       11.13     19.74 o 
   5 -12   5        2.13        6.95     20.67 o 
  -5 -11   5        6.18       10.28     22.82 o 
  -4 -11   5        2.70        0.57     19.66 o 
  -3 -11   5        3.98        2.78     18.11 o 
  -2 -11   5      114.26      106.20     14.72 o 
  -1 -11   5        2.76       12.46     15.16 o 
   0 -11   5      243.68      246.69     23.53 o 
   1 -11   5       45.83       55.33     16.74 o 
   2 -11   5       24.12       35.09     15.82 o 
   3 -11   5       48.15       49.14     17.01 o 
   4 -11   5       73.81       98.16     21.95 o 
   5 -11   5       17.10       17.15     19.22 o 
   6 -11   5        2.28       13.96     23.45 o 
  -6 -10   5        6.40        3.93     24.65 o 
  -5 -10   5       13.67       18.54     22.28 o 
  -4 -10   5        9.59       13.74     18.62 o 
  -3 -10   5       53.52       57.86     18.57 o 
  -2 -10   5      542.01      566.49     23.22 o 
  -1 -10   5      112.71      124.04     13.78 o 
   0 -10   5      135.20      118.48     18.08 o 
   1 -10   5      242.34      249.25     24.05 o 
   2 -10   5      154.91      143.43     20.61 o 
   3 -10   5       16.36        7.28     13.99 o 
   4 -10   5       30.14       21.49     16.55 o 
   5 -10   5       37.61       56.50     20.01 o 
   6 -10   5       13.00        9.27     20.64 o 
  -6  -9   5       26.86       23.75     22.00 o 
  -5  -9   5        3.37       10.85     19.74 o 
  -4  -9   5        6.53        7.88     17.48 o 
  -3  -9   5      218.88      242.82     24.38 o 
  -2  -9   5      332.28      358.63     18.79 o 
  -1  -9   5        0.45        3.36      9.69 o 
   0  -9   5      219.62      219.57     19.96 o 
   1  -9   5       41.87       35.94     14.42 o 
   2  -9   5       94.53      115.07     17.67 o 
   3  -9   5       51.58       58.05     15.82 o 
   4  -9   5       20.82       47.25     16.80 o 
   5  -9   5       40.00       55.98     17.91 o 
   6  -9   5        3.23        6.41     17.31 o 
   7  -9   5        0.79        8.48     19.88 o 
  -6  -8   5       16.00       16.69     19.44 o 
  -5  -8   5      115.98      103.37     22.52 o 
  -4  -8   5       24.21        4.12     16.61 o 
  -3  -8   5       14.86       12.71     15.02 o 
  -2  -8   5      124.59      125.33     12.88 o 
  -1  -8   5      214.26      220.05     22.51 o 
   0  -8   5      102.75       94.44     11.20 o 
   1  -8   5      121.45      138.04     11.49 o 
   2  -8   5       11.45       12.43     11.23 o 
   3  -8   5        8.99       20.23     13.14 o 
   4  -8   5      158.13      150.19     14.21 o 
   5  -8   5       12.24       28.99     15.46 o 
   6  -8   5       14.30       22.85     17.72 o 
   7  -8   5       27.66       46.16     20.75 o 
  -7  -7   5       20.96        0.03     15.11 o 
  -6  -7   5       38.84       44.56     19.36 o 
  -5  -7   5       90.66       99.17     20.67 o 
  -4  -7   5        6.49       19.82     16.01 o 
  -3  -7   5       25.21       24.98     14.45 o 
  -2  -7   5       35.39       31.94      9.45 o 
  -1  -7   5        7.46        3.23      7.92 o 
   0  -7   5       22.91       28.94      8.52 o 
   1  -7   5       16.90       32.29      8.33 o 
   2  -7   5       64.45       60.81      9.03 o 
   3  -7   5       22.14       27.35     13.20 o 
   4  -7   5       74.22       75.46     11.04 o 
   5  -7   5       20.87       13.28     14.64 o 
   6  -7   5       20.77       29.15     17.37 o 
   7  -7   5        9.84        9.27     18.87 o 
   8  -7   5        8.93       14.67     23.59 o 
  -7  -6   5       15.17       -1.47     12.82 o 
  -6  -6   5        3.41       -2.56     14.53 o 
  -5  -6   5        3.81       -0.49     15.08 o 
  -4  -6   5      297.30      293.07     25.03 o 
  -3  -6   5       43.00       43.90     14.59 o 
  -2  -6   5       21.98       18.13      8.28 o 
  -1  -6   5      235.07      238.47     15.73 o 
   0  -6   5      209.63      207.61     11.73 o 
   1  -6   5      405.42      393.35     34.90 o 
   2  -6   5       94.13       86.52     10.72 o 
   3  -6   5       57.38       62.13      8.94 o 
   4  -6   5      102.63       98.75     10.77 o 
   5  -6   5       61.03       62.82     16.96 o 
   6  -6   5        8.86       20.59     15.22 o 
   7  -6   5       11.40        8.40     16.22 o 
   8  -6   5       18.53       17.34     20.59 o 
  -7  -5   5       17.60       11.78     14.51 o 
  -6  -5   5       16.19       14.56     15.08 o 
  -5  -5   5       57.32       74.33     17.40 o 
  -4  -5   5      231.73      220.29     21.90 o 
  -3  -5   5       49.41       45.05     14.26 o 
  -2  -5   5      284.78      304.42     18.90 o 
  -1  -5   5       87.36      104.49      9.10 o 
   0  -5   5       37.21       42.50      7.63 o 
   1  -5   5      314.71      325.94     48.44 o 
   2  -5   5      234.92      287.45     12.35 o 
   3  -5   5      104.90       92.42      6.72 o 
   4  -5   5        7.05        6.31      7.40 o 
   5  -5   5       43.04       62.30     10.42 o 
   6  -5   5       46.53       55.84     17.34 o 
   7  -5   5        2.70       -6.30     15.76 o 
   8  -5   5       14.45       21.49     22.25 o 
  -8  -4   5       16.32       23.78     16.22 o 
  -7  -4   5       25.23       17.29     14.86 o 
  -6  -4   5       98.22       79.62     17.64 o 
  -5  -4   5       51.17       73.59     17.07 o 
  -4  -4   5       35.73       55.65     15.38 o 
  -3  -4   5      131.13      136.66     16.93 o 
  -2  -4   5     1678.31     1731.90     26.48 o 
  -1  -4   5      170.64      186.92     10.95 o 
   0  -4   5      141.01      146.47     10.61 o 
   1  -4   5     1016.42     1028.98     21.51 o 
   2  -4   5      107.09      118.34      8.88 o 
   3  -4   5       38.27       41.24      5.37 o 
   4  -4   5       91.67       98.51      9.42 o 
   5  -4   5       60.44       60.56      9.50 o 
   6  -4   5       98.75      100.10     18.57 o 
   7  -4   5        4.44       -1.20     16.63 o 
   8  -4   5       42.93      117.52     24.87 o 
  -8  -3   5        3.99        9.73     15.79 o 
  -7  -3   5       30.57       26.83     15.49 o 
  -6  -3   5        9.21       13.61     14.12 o 
  -5  -3   5       56.98       67.76     16.17 o 
  -4  -3   5      291.02      282.30     22.11 o 
  -3  -3   5      175.55      174.38     17.12 o 
  -2  -3   5      485.43      471.06     13.96 o 
  -1  -3   5     2319.64     2559.92     30.28 o 
   0  -3   5      371.28      374.24     17.87 o 
   1  -3   5     2400.63     2310.79     55.69 o 
   2  -3   5      616.81      629.17     30.06 o 
   3  -3   5      153.34      145.09      6.82 o 
   4  -3   5      103.92       92.05     10.76 o 
   5  -3   5       29.20       29.12      8.09 o 
   6  -3   5        3.33       10.83     14.40 o 
   7  -3   5       26.48       30.65     17.59 o 
   8  -3   5       21.24       24.70     22.28 o 
  -8  -2   5       11.50       12.08     15.41 o 
  -7  -2   5       19.93        7.91     14.23 o 
  -6  -2   5      124.33      118.67     18.81 o 
  -5  -2   5       43.43       39.57     14.23 o 
  -4  -2   5      154.88      119.76     16.17 o 
  -3  -2   5       69.94       72.48     13.12 o 
  -2  -2   5      403.11      376.73     20.45 o 
  -1  -2   5      667.30      691.92     15.60 o 
   0  -2   5      133.99      125.50      7.86 o 
   1  -2   5     2107.28     2105.51     26.93 o 
   2  -2   5      346.21      354.38     11.99 o 
   3  -2   5      108.20      117.43      6.00 o 
   4  -2   5      184.56      197.56     10.58 o 
   5  -2   5      307.85      291.08     24.95 o 
   6  -2   5      215.67      199.16     22.25 o 
   7  -2   5       40.81       46.76     19.63 o 
   8  -2   5       31.00       45.86     20.34 o 
  -8  -1   5       31.98       23.01     16.14 o 
  -7  -1   5       42.63       41.86     16.25 o 
  -6  -1   5      125.80      149.40     19.82 o 
  -5  -1   5       38.47       30.49     13.82 o 
  -4  -1   5       47.95       61.19     13.44 o 
  -3  -1   5      139.96      122.05     14.51 o 
  -2  -1   5      113.92      123.22     13.39 o 
  -1  -1   5      206.23      195.88      8.07 o 
   0  -1   5      919.88      926.98     24.17 o 
   1  -1   5      207.14      214.94      9.27 o 
   2  -1   5      225.76      224.92      8.09 o 
   3  -1   5      104.97      105.78      7.47 o 
   4  -1   5      288.90      316.63     21.96 o 
   5  -1   5      110.98      119.06     10.43 o 
   6  -1   5       43.28       57.90     11.38 o 
   7  -1   5       26.80       24.84     16.80 o 
   8  -1   5       44.46       56.80     20.91 o 
  -8   0   5        3.75        2.92     15.05 o 
  -7   0   5       50.14       40.19     16.01 o 
  -6   0   5       49.53       47.69     15.19 o 
  -5   0   5       26.95       21.46     12.68 o 
  -4   0   5       59.72       63.10     13.33 o 
  -3   0   5      124.83      145.39     14.97 o 
  -2   0   5       14.03       12.57      9.11 o 
  -1   0   5       77.65       63.21      5.24 o 
   0   0   5      936.66      915.43     16.01 o 
   1   0   5      235.85      215.83      9.23 o 
   2   0   5     3655.93     3445.82     35.46 o 
   3   0   5      102.24       97.81      8.11 o 
   4   0   5      642.64      694.64     30.79 o 
   5   0   5       26.23       37.74     15.11 o 
   6   0   5        4.99       -6.52     13.39 o 
   7   0   5      101.08      116.54     20.42 o 
   8   0   5        1.04      -11.86     17.23 o 
  -7   1   5       19.68       18.57     15.46 o 
  -6   1   5      228.43      211.00     20.81 o 
  -5   1   5       28.63       43.96     14.32 o 
  -4   1   5      104.11      102.58     14.78 o 
  -3   1   5      322.55      357.80     20.07 o 
  -2   1   5      172.71      182.64     14.02 o 
  -1   1   5      770.72      728.61     14.27 o 
   0   1   5      385.65      377.12      7.93 o 
   1   1   5       97.07       86.66      6.93 o 
   2   1   5       83.43      105.69     10.16 o 
   3   1   5      325.49      337.93     20.29 o 
   4   1   5        0.88       -1.96     10.39 o 
   5   1   5      146.81      184.52     20.53 o 
   6   1   5       61.93       73.92     17.26 o 
   7   1   5       78.14       94.45     20.15 o 
  -8   2   5       15.83       21.73     15.87 o 
  -7   2   5       62.79       44.94     17.07 o 
  -6   2   5       13.25       13.52     13.99 o 
  -5   2   5      237.24      236.82     20.21 o 
  -4   2   5      407.15      452.04     23.37 o 
  -3   2   5      245.25      275.78     18.05 o 
  -2   2   5      907.63      915.10     26.42 o 
  -1   2   5     2322.13     2506.77     35.97 o 
   0   2   5      715.98      735.60     10.85 o 
   1   2   5       71.52       69.67      4.18 o 
   2   2   5      416.18      408.60     12.48 o 
   3   2   5      390.39      392.82     22.14 o 
   4   2   5      205.42      220.43     19.31 o 
   5   2   5      166.59      223.21     21.19 o 
   7   2   5       18.92       23.37     10.23 o 
   8   2   5        7.54        6.54     11.21 o 
  -8   3   5        2.56        3.98     15.41 o 
  -7   3   5       30.12       41.66     18.65 o 
  -6   3   5      260.77      260.73     16.79 o 
  -5   3   5        7.69       12.18      8.95 o 
  -4   3   5      109.48      108.26     10.63 o 
  -3   3   5      227.17      234.25     14.74 o 
  -2   3   5      919.43     1021.27     14.34 o 
  -1   3   5      609.67      571.66     10.75 o 
   0   3   5      412.64      393.24      8.70 o 
   1   3   5      480.46      474.33      9.07 o 
   2   3   5      290.26      296.21     11.29 o 
   3   3   5      938.45      985.04     31.77 o 
   4   3   5       81.99       81.45     12.27 o 
   5   3   5       71.98       60.72     11.81 o 
   6   3   5      227.09      207.86     17.91 o 
   7   3   5       11.77       10.96     10.23 o 
   8   3   5       17.23       18.08     12.98 o 
  -8   4   5        8.44       13.36     16.03 o 
  -7   4   5       20.45       25.71     16.91 o 
  -6   4   5       43.56       46.98     16.88 o 
  -5   4   5       43.33       40.02     10.21 o 
  -4   4   5      201.52      168.18     11.95 o 
  -3   4   5      261.35      290.84      9.75 o 
  -2   4   5     1286.54     1337.10     17.47 o 
  -1   4   5     1068.09     1082.53     34.36 o 
   0   4   5      372.96      357.82      8.76 o 
   1   4   5     2265.85     2088.11     62.72 o 
   2   4   5      653.04      704.48     25.63 o 
   3   4   5      133.98      127.42     13.39 o 
   4   4   5      143.42      140.86     14.70 o 
   5   4   5       20.17       16.20     10.33 o 
   6   4   5       86.84       79.29     13.66 o 
   7   4   5       25.85       14.21     10.53 o 
   8   4   5       32.18       42.26     13.72 o 
  -8   5   5        0.95        3.35     18.73 o 
  -7   5   5        8.63       21.13     16.69 o 
  -6   5   5       13.72        3.74     14.83 o 
  -5   5   5       66.04       61.38     16.03 o 
  -4   5   5      172.31      183.83     12.46 o 
  -3   5   5      456.72      475.89     12.15 o 
  -2   5   5       37.86       53.83      6.20 o 
  -1   5   5     1484.51     1447.53     20.13 o 
   0   5   5     1583.21     1548.64     21.74 o 
   1   5   5      323.02      311.89     14.92 o 
   2   5   5     1156.34     1139.40     33.78 o 
   3   5   5     1192.25     1193.12     35.86 o 
   4   5   5       84.46       86.25     13.50 o 
   5   5   5       76.79       83.85     12.92 o 
   6   5   5      115.47      123.28     15.38 o 
   7   5   5       20.78       15.11     11.23 o 
   8   5   5       13.37       17.70     12.46 o 
  -8   6   5        3.78       14.15     17.97 o 
  -7   6   5        1.38       21.51     16.47 o 
  -6   6   5        0.44        5.78     14.59 o 
  -5   6   5      155.72      160.25     20.59 o 
  -4   6   5      133.03      139.28     11.29 o 
  -3   6   5       64.36       71.62      9.32 o 
  -2   6   5      326.69      333.42     10.29 o 
  -1   6   5      108.62      103.25      6.55 o 
   0   6   5      456.10      472.38     13.45 o 
   1   6   5      229.69      247.64     18.27 o 
   2   6   5      428.64      432.38     23.40 o 
   3   6   5      782.68      735.27     30.29 o 
   4   6   5        4.85        1.23      9.00 o 
   5   6   5      107.12      113.05     15.11 o 
   6   6   5       82.58       87.34     14.40 o 
   7   6   5       32.19       44.09     13.14 o 
   8   6   5       20.13       12.11     12.62 o 
  -7   7   5        2.97       -4.42     15.46 o 
  -6   7   5        6.95       -4.01     14.12 o 
  -5   7   5        2.08       -1.55     13.03 o 
  -4   7   5       60.51       53.19     10.38 o 
  -3   7   5      288.15      278.92     14.00 o 
  -2   7   5       53.68       56.86      6.13 o 
  -1   7   5      228.61      251.72     12.36 o 
   0   7   5      102.71      111.91      7.23 o 
   1   7   5       92.28      132.11     17.01 o 
   2   7   5      102.18      102.53     14.70 o 
   3   7   5       52.89       67.08     13.58 o 
   5   7   5        4.57        4.06     10.66 o 
   6   7   5      165.72      172.25     18.90 o 
   7   7   5       25.36       22.41     13.44 o 
   8   7   5        6.07        6.00     13.44 o 
  -7   8   5        8.54        7.01     20.64 o 
  -6   8   5        8.68       11.04     16.85 o 
  -5   8   5       60.90       67.43     17.07 o 
  -4   8   5      125.05      125.08     12.02 o 
  -3   8   5       14.76       19.81      8.87 o 
  -2   8   5      260.49      266.88     19.73 o 
  -1   8   5      102.77      103.19      7.44 o 
   0   8   5       40.23       49.68      9.34 o 
   1   8   5       25.93       37.74     14.89 o 
   2   8   5      115.97      123.28     16.85 o 
   3   8   5       64.54       71.00     14.42 o 
   4   8   5      177.36      156.98     18.30 o 
   5   8   5       76.94       68.61     14.94 o 
   6   8   5       43.78       47.94     14.89 o 
   7   8   5        1.88      -11.75     12.71 o 
  -7   9   5       23.63       35.75     18.38 o 
  -6   9   5       59.45       54.10     18.32 o 
  -5   9   5        6.26       14.59     14.78 o 
  -4   9   5       29.19       27.66     10.30 o 
  -3   9   5       14.79       19.74     10.02 o 
  -2   9   5      111.54      105.41     11.35 o 
  -1   9   5       50.24       62.67     10.33 o 
   0   9   5       14.65       15.03      9.18 o 
   1   9   5       43.06       35.91     16.77 o 
   2   9   5       65.89       54.78     16.55 o 
   3   9   5       65.45       56.69     15.43 o 
   4   9   5       57.29       71.14     16.99 o 
   5   9   5       54.92       48.56     15.57 o 
   6   9   5       41.35       36.65     15.30 o 
   7   9   5        4.80        9.35     15.19 o 
  -7  10   5        4.77       -9.52     18.11 o 
  -6  10   5        1.21      -10.28     16.39 o 
  -5  10   5        4.76        4.06     16.31 o 
  -4  10   5       22.91       24.64     10.38 o 
  -3  10   5       72.91       75.76     11.58 o 
  -2  10   5       40.02       44.39     10.60 o 
  -1  10   5       46.41       38.09     10.08 o 
   0  10   5       29.04       23.12      9.24 o 
   1  10   5      158.56      149.89     21.32 o 
   2  10   5       68.25       92.52     19.91 o 
   3  10   5       63.67       64.73     18.60 o 
   4  10   5        3.49        6.87     15.65 o 
   5  10   5        3.82      -11.48     14.83 o 
   6  10   5       14.12        3.46     16.50 o 
   7  10   5        2.42       -4.58     16.22 o 
  -6  11   5        2.69        1.75     15.71 o 
  -5  11   5       21.22       11.67     15.30 o 
  -4  11   5        7.66       17.55     10.52 o 
  -3  11   5        6.04        7.65     11.22 o 
  -2  11   5       53.94       59.24     12.61 o 
  -1  11   5       39.94       42.46     11.64 o 
   0  11   5       43.87       51.15     19.22 o 
   1  11   5       25.31       14.51     17.10 o 
   2  11   5       55.70       59.52     19.71 o 
   3  11   5       70.22       53.85     19.69 o 
   4  11   5      132.57      184.85     26.04 o 
   5  11   5       13.75       19.06     17.51 o 
   6  11   5        2.50        0.49     17.48 o 
   7  11   5        3.37       -9.08     16.91 o 
  -6  12   5       11.24       -3.54     17.37 o 
  -5  12   5       16.14        5.54     16.44 o 
  -4  12   5      227.55      230.19     18.31 o 
  -3  12   5        6.13       11.10     11.15 o 
  -2  12   5       76.46       64.64     12.61 o 
  -1  12   5       22.40       22.03     11.78 o 
   0  12   5       91.65       94.37     21.76 o 
   1  12   5      110.70      122.73     22.80 o 
   2  12   5        1.38        2.40     17.64 o 
   3  12   5        5.82       -4.91     18.30 o 
   4  12   5       73.44       64.05     21.35 o 
   5  12   5       24.67       11.23     19.63 o 
   6  12   5        4.35        3.00     19.71 o 
  -5  13   5       12.51       -7.17     16.44 o 
  -4  13   5       21.30       24.69     12.88 o 
  -3  13   5       63.41       62.52     13.36 o 
  -2  13   5       69.06       70.76     14.16 o 
  -1  13   5       71.62       87.38     19.78 o 
   0  13   5       55.19       49.05     20.56 o 
   1  13   5      124.66      190.60     28.09 o 
   2  13   5        7.27       16.31     17.45 o 
   3  13   5       25.10       49.38     21.40 o 
   4  13   5        2.76       -0.74     19.69 o 
   5  13   5       28.64       -0.95     18.49 o 
   6  13   5        9.34      -19.03     19.03 o 
  -5  14   5        4.95      -14.64     16.77 o 
  -4  14   5       10.53        3.72     11.53 o 
  -3  14   5       13.04       15.32     12.26 o 
  -2  14   5       34.91       30.73     13.65 o 
  -1  14   5       30.31       22.11     19.93 o 
   0  14   5        4.00       10.36     19.47 o 
   1  14   5       72.12       82.46     24.10 o 
   2  14   5       59.15       74.58     22.69 o 
   3  14   5       43.96       60.92     20.97 o 
   4  14   5        8.83      -19.14     19.55 o 
   5  14   5        2.39      -14.75     18.90 o 
  -4  15   5        4.32        1.96     13.70 o 
  -3  15   5        0.22      -16.47     16.47 o 
  -2  15   5        3.85       13.40     19.65 o 
  -1  15   5       14.08        3.95     20.91 o 
   0  15   5       17.66       10.61     21.11 o 
   1  15   5       12.58        2.89     22.06 o 
   2  15   5       37.59       39.13     21.24 o 
   3  15   5        8.96        2.48     19.61 o 
   4  15   5        4.34        4.23     18.16 o 
   5  15   5        2.49       -4.94     21.13 o 
  -3  16   5        5.29       12.15     15.40 o 
  -2  16   5       22.39       17.78     24.38 o 
  -1  16   5       13.96       20.21     26.91 o 
   0  16   5       12.79       26.39     26.07 o 
   1  16   5       39.79       59.44     28.90 o 
   2  16   5        7.51        3.52     18.19 o 
   3  16   5        4.53       -0.25     20.21 o 
   4  16   5        2.43        6.65     20.21 o 
  -1  17   5        9.44        0.49     29.01 o 
   0  17   5        3.81       -6.90     29.01 o 
   1  17   5       11.16       25.55     28.44 o 
   2  17   5       14.01        3.68     21.95 o 
  -1 -14   6        2.35       -4.94     17.42 o 
   0 -14   6        2.08        0.87     16.47 o 
   1 -14   6        1.83       12.65     17.18 o 
   2 -14   6       13.18       29.97     17.01 o 
  -1 -13   6        1.98       -5.37     15.98 o 
   0 -13   6        5.47       20.64     16.91 o 
   1 -13   6        9.62        9.30     15.73 o 
   2 -13   6        2.51        9.54     15.38 o 
   3 -13   6       24.94       22.74     15.52 o 
   4 -13   6        3.32       -4.04     16.71 o 
  -4 -12   6        0.31      -15.11     23.53 o 
  -3 -12   6        5.29      -15.41     21.54 o 
  -1 -12   6       25.48       24.32     16.88 o 
   0 -12   6       16.54       38.17     17.12 o 
   1 -12   6       23.35       17.31     15.43 o 
   2 -12   6       24.61       24.40     15.87 o 
   3 -12   6        9.06       12.02     15.27 o 
   4 -12   6       14.90       12.54     15.73 o 
   5 -12   6        5.19       14.10     22.74 o 
  -4 -11   6       36.24       25.82     23.40 o 
  -3 -11   6       41.35       29.86     21.43 o 
  -2 -11   6       33.84       34.74     19.52 o 
  -1 -11   6        7.73       21.92     15.84 o 
   0 -11   6       66.71       57.59     17.48 o 
   1 -11   6       14.25       23.15     15.08 o 
   2 -11   6       14.82        9.60     14.10 o 
   3 -11   6        2.00        3.08     14.15 o 
   4 -11   6        7.64        9.38     14.42 o 
   5 -11   6        4.74       15.38     21.70 o 
  -5 -10   6        2.10      -13.77     21.57 o 
  -4 -10   6        2.23        2.62     19.50 o 
  -3 -10   6       51.15       58.38     20.67 o 
  -2 -10   6       74.65       82.82     13.42 o 
  -1 -10   6       30.12       28.13     12.02 o 
   0 -10   6      358.59      339.56     26.72 o 
   1 -10   6      129.99      126.60     19.25 o 
   2 -10   6       55.03       53.55     16.42 o 
   3 -10   6       75.84       65.11     17.10 o 
   4 -10   6       17.68       11.18     15.92 o 
   5 -10   6        5.08        3.19     17.56 o 
   6 -10   6        6.19       14.45     21.79 o 
  -6  -9   6        2.24        1.12     23.34 o 
  -5  -9   6       10.52        7.69     20.70 o 
  -4  -9   6       81.55       98.57     22.96 o 
  -3  -9   6       44.14       44.69     19.11 o 
  -2  -9   6        6.43       10.90     10.81 o 
  -1  -9   6        2.85        2.30     10.67 o 
   0  -9   6        4.16        6.52     10.27 o 
   1  -9   6       85.67       78.39     16.42 o 
   2  -9   6      312.49      285.11     24.98 o 
   3  -9   6       65.68       90.20     19.33 o 
   4  -9   6      107.98      144.38     21.70 o 
   5  -9   6       10.71        1.61     16.01 o 
   6  -9   6       15.90       25.17     20.72 o 
   7  -9   6        7.05        6.74     21.30 o 
  -6  -8   6       37.98       36.40     22.09 o 
  -5  -8   6        9.75       17.67     19.31 o 
  -4  -8   6       92.70       81.34     20.81 o 
  -3  -8   6       94.83       83.66     19.36 o 
  -2  -8   6      212.72      199.78     14.85 o 
  -1  -8   6      215.96      188.47     14.11 o 
   0  -8   6       77.46       85.09     11.41 o 
   1  -8   6       28.57       27.53      9.29 o 
   2  -8   6       51.65       31.82     12.82 o 
   3  -8   6       65.97       71.28     16.66 o 
   4  -8   6       53.33       38.42     16.25 o 
   5  -8   6       36.23       51.86     18.49 o 
   6  -8   6       28.56       47.94     20.37 o 
   7  -8   6        6.08       13.55     19.77 o 
  -6  -7   6        1.54        6.22     19.66 o 
  -5  -7   6       13.24       13.63     17.86 o 
  -4  -7   6       60.16       64.54     19.09 o 
  -3  -7   6      273.32      269.87     24.84 o 
  -2  -7   6       88.47      104.51     11.62 o 
  -1  -7   6        2.87        7.52      8.93 o 
   0  -7   6       37.84       40.01      9.46 o 
   1  -7   6       27.90       27.79      8.44 o 
   2  -7   6       10.59       13.73      8.25 o 
   3  -7   6       37.44       39.37     14.15 o 
   4  -7   6       84.20       93.50     17.67 o 
   5  -7   6       20.54       20.48     15.13 o 
   6  -7   6       15.10        9.93     17.01 o 
   7  -7   6        0.52        8.43     20.42 o 
  -7  -6   6        4.22        0.19     14.26 o 
  -6  -6   6        2.11       -4.14     13.96 o 
  -5  -6   6        5.38        4.80     15.71 o 
  -4  -6   6       50.28       49.05     17.26 o 
  -3  -6   6       90.39       89.68     17.59 o 
  -2  -6   6      116.65      106.70     10.60 o 
  -1  -6   6       73.87       82.26     10.05 o 
   0  -6   6      143.34      149.34     11.22 o 
   1  -6   6      202.14      218.03     18.31 o 
   2  -6   6       35.37       38.52      8.33 o 
   3  -6   6        4.84       12.71     11.64 o 
   4  -6   6       45.49       50.69     14.89 o 
   5  -6   6        7.10       15.76     15.90 o 
   6  -6   6       15.34       24.90     17.89 o 
   7  -6   6       40.36       62.31     22.09 o 
   8  -6   6        2.48       40.22     23.04 o 
  -7  -5   6       16.82       10.12     14.67 o 
  -6  -5   6       17.53        9.54     15.00 o 
  -5  -5   6       41.27       43.76     16.42 o 
  -4  -5   6      132.58      138.79     20.04 o 
  -3  -5   6       73.87       94.48     17.04 o 
  -2  -5   6       39.09       35.59      8.73 o 
  -1  -5   6      294.07      268.59     12.95 o 
   0  -5   6        2.96        2.27      6.67 o 
   1  -5   6      436.98      400.69     21.30 o 
   2  -5   6      472.53      504.84     16.42 o 
   3  -5   6      136.71      126.72      9.68 o 
   4  -5   6      250.69      251.49     22.74 o 
   5  -5   6      254.21      230.66     22.77 o 
   6  -5   6        6.24       -1.66     14.64 o 
   7  -5   6        5.62       -1.06     16.39 o 
   8  -5   6        5.01        0.95     21.95 o 
  -7  -4   6        5.71        9.84     15.00 o 
  -6  -4   6        7.00       13.74     15.00 o 
  -5  -4   6       21.22       23.83     15.19 o 
  -4  -4   6       64.51       65.33     16.22 o 
  -3  -4   6      207.63      210.18     20.45 o 
  -2  -4   6      249.39      267.73     12.19 o 
  -1  -4   6      390.61      374.11     13.67 o 
   0  -4   6     1486.54     1542.48     29.79 o 
   1  -4   6      454.82      471.46     15.48 o 
   2  -4   6      201.45      197.77     18.42 o 
   3  -4   6      190.83      200.17      8.31 o 
   4  -4   6       39.33       41.41      7.81 o 
   5  -4   6      176.79      166.71     21.30 o 
   6  -4   6        5.85        1.23     15.60 o 
   7  -4   6        7.09       12.02     17.94 o 
   8  -4   6        7.21        9.05     20.18 o 
  -7  -3   6        2.10       -0.35     13.82 o 
  -6  -3   6       95.03       91.95     18.27 o 
  -5  -3   6       71.24       71.33     16.85 o 
  -4  -3   6      189.48      207.29     20.91 o 
  -3  -3   6      135.19      122.27     16.63 o 
  -2  -3   6      437.66      461.04     13.59 o 
  -1  -3   6      239.23      263.93     11.45 o 
   0  -3   6      631.46      661.02     16.82 o 
   1  -3   6      833.66      937.76     20.07 o 
   2  -3   6      347.54      378.80     23.48 o 
   3  -3   6        6.77        3.93      4.79 o 
   4  -3   6       20.58       24.42      7.17 o 
   5  -3   6       21.12       28.90     13.42 o 
   6  -3   6      232.07      205.46     23.29 o 
   7  -3   6      176.50      166.77     23.31 o 
   8  -3   6       20.22       23.48     24.02 o 
  -8  -2   6       66.13       55.46     19.47 o 
  -7  -2   6        4.63        6.68     14.53 o 
  -6  -2   6       48.58       71.55     17.29 o 
  -5  -2   6       26.50       14.64     13.55 o 
  -4  -2   6       73.37       72.50     15.27 o 
  -3  -2   6      185.06      191.15     18.51 o 
  -2  -2   6       37.53       51.89     12.54 o 
  -1  -2   6       61.64       59.52      6.86 o 
   0  -2   6      932.81      897.14     18.52 o 
   1  -2   6      422.08      383.91     24.45 o 
   2  -2   6      237.57      252.85     22.45 o 
   3  -2   6      419.47      391.77     15.56 o 
   4  -2   6      114.52      112.35     21.85 o 
   5  -2   6       46.77       49.52     14.18 o 
   6  -2   6       30.15       22.25     16.20 o 
   7  -2   6        7.95       26.15     19.71 o 
   8  -2   6        7.66       -6.65     18.84 o 
  -8  -1   6        3.81       -9.08     15.87 o 
  -7  -1   6       21.88       16.50     16.36 o 
  -6  -1   6       18.23       18.49     14.70 o 
  -5  -1   6       66.81       63.86     16.17 o 
  -4  -1   6       56.79       47.58     13.99 o 
  -3  -1   6      201.43      217.13     18.35 o 
  -2  -1   6      306.41      321.76     19.22 o 
  -1  -1   6      167.12      158.30      8.21 o 
   0  -1   6      314.84      320.98     11.36 o 
   1  -1   6      459.43      485.64     28.34 o 
   2  -1   6      346.15      347.30     18.36 o 
   3  -1   6       41.64       40.91      5.27 o 
   4  -1   6      291.56      300.35     17.18 o 
   5  -1   6        6.32       -1.20     11.43 o 
   6  -1   6       12.66       18.05     16.93 o 
   7  -1   6       41.26       63.83     18.79 o 
   8  -1   6       36.07       34.74     20.91 o 
   9  -1   6        5.30        1.04     23.42 o 
  -8   0   6       32.07        8.59     17.15 o 
  -7   0   6        6.10       -4.74     15.27 o 
  -6   0   6      103.01      101.95     18.71 o 
  -5   0   6       31.14       24.05     14.12 o 
  -4   0   6       68.90       59.17     13.96 o 
  -3   0   6      483.18      477.75     24.35 o 
  -2   0   6       73.60       79.43     12.24 o 
  -1   0   6      551.52      566.64     12.32 o 
   0   0   6      316.75      293.18     13.66 o 
   1   0   6      284.82      288.16     11.28 o 
   2   0   6       50.84       46.50      6.70 o 
   3   0   6      185.72      176.89     11.62 o 
   4   0   6      105.82       96.47     16.50 o 
   5   0   6       84.51       93.88     17.75 o 
   6   0   6       51.01       46.16     16.36 o 
   7   0   6       35.59       32.78     17.21 o 
   8   0   6        8.60       12.52     20.12 o 
  -7   1   6       13.85        4.42     15.71 o 
  -6   1   6        7.69       19.03     14.81 o 
  -5   1   6        1.65        5.73     12.49 o 
  -4   1   6       80.44       76.73     14.78 o 
  -3   1   6      100.12       97.56     13.55 o 
  -2   1   6       64.93       63.72     11.64 o 
  -1   1   6      701.71      701.13     15.62 o 
   0   1   6       54.11       63.74      6.44 o 
   1   1   6      753.20      807.18     35.09 o 
   2   1   6      891.41      896.33     18.91 o 
   3   1   6      351.05      324.75     12.83 o 
   4   1   6      250.99      324.65     23.40 o 
   5   1   6        7.69        1.64     12.41 o 
   6   1   6        1.51       12.22     14.15 o 
   7   1   6       19.15        4.55     15.16 o 
   9   1   6       22.37       20.97     13.17 o 
  -8   2   6        8.86        4.72     17.42 o 
  -7   2   6       37.00       48.65     18.11 o 
  -6   2   6       42.33       53.31     16.12 o 
  -5   2   6       92.07      121.99     17.40 o 
  -4   2   6      233.14      203.25     19.01 o 
  -3   2   6      769.91      737.80     27.68 o 
  -2   2   6        4.61       18.13     10.09 o 
  -1   2   6     1324.96     1286.42     16.19 o 
   0   2   6      155.81      165.18      6.44 o 
   1   2   6      540.59      542.81     10.16 o 
   2   2   6      773.30      779.62     17.97 o 
   3   2   6      296.75      338.50     21.49 o 
   4   2   6       72.24       91.24     15.95 o 
   5   2   6      144.76      114.80     17.51 o 
   6   2   6      101.20      103.23     17.75 o 
   8   2   6       18.56       20.70     12.43 o 
  -8   3   6       10.82       25.52     18.08 o 
  -7   3   6       16.19       13.96     17.78 o 
  -6   3   6       70.38       74.33     12.94 o 
  -5   3   6      278.82      282.65     16.85 o 
  -4   3   6      263.30      244.82     14.54 o 
  -3   3   6       58.39       58.77      8.66 o 
  -2   3   6      305.38      325.28      9.52 o 
  -1   3   6      161.16      160.95      6.96 o 
   0   3   6     1490.54     1470.54     17.21 o 
   1   3   6      928.81      880.88     12.60 o 
   2   3   6       42.03       44.50      6.58 o 
   3   3   6      251.00      240.36     17.18 o 
   4   3   6       57.80       66.07     11.37 o 
   5   3   6      177.10      145.50     15.54 o 
   6   3   6      160.93      129.68     16.01 o 
   7   3   6        2.02        3.08     10.14 o 
   8   3   6       33.41       33.98     14.86 o 
  -8   4   6        1.15       10.47     17.29 o 
  -7   4   6       28.85       23.07     16.96 o 
  -6   4   6       27.92       43.00     17.45 o 
  -5   4   6       73.03       67.93     11.54 o 
  -4   4   6      298.16      281.55     15.33 o 
  -3   4   6       37.49       42.99      6.15 o 
  -2   4   6      239.38      244.93      8.99 o 
  -1   4   6     2010.25     2175.79     37.18 o 
   0   4   6      402.95      404.29      9.94 o 
   1   4   6     2731.17     2705.68     28.08 o 
   2   4   6      511.93      498.39     14.94 o 
   3   4   6       32.90       47.42     11.67 o 
   4   4   6      507.79      486.83     24.95 o 
   5   4   6       26.76       29.89     12.38 o 
   6   4   6       62.87       50.06     13.22 o 
   7   4   6        6.47       -0.98     11.04 o 
   8   4   6        8.09        2.10     11.67 o 
  -8   5   6        7.20        9.43     17.94 o 
  -7   5   6       22.39       25.06     17.40 o 
  -6   5   6        5.02        6.71     15.62 o 
  -5   5   6       96.75       78.50     18.35 o 
  -4   5   6      187.29      209.76     19.20 o 
  -3   5   6       63.42       74.87      7.24 o 
  -2   5   6      368.80      360.88     10.83 o 
  -1   5   6       95.41      104.73      6.97 o 
   0   5   6      338.62      347.46     11.90 o 
   1   5   6      198.89      213.61      8.54 o 
   2   5   6      322.06      344.88     20.40 o 
   3   5   6       35.22       35.39     10.72 o 
   4   5   6       37.06       34.55     11.26 o 
   5   5   6       18.03       32.01     11.26 o 
   6   5   6       28.34       32.26     11.67 o 
   7   5   6       11.01       26.48     12.60 o 
   8   5   6       13.61       14.15     12.84 o 
  -7   6   6       17.72        8.18     17.83 o 
  -6   6   6       14.92        3.41     16.52 o 
  -5   6   6       22.24       24.76     14.67 o 
  -4   6   6      117.48      129.58     12.64 o 
  -3   6   6       75.49       83.77      7.65 o 
  -2   6   6       30.27       33.56      6.17 o 
  -1   6   6      104.54       97.78      6.92 o 
   0   6   6      289.89      299.44      9.76 o 
   1   6   6      992.13     1078.31     21.95 o 
   2   6   6      444.50      430.47     23.75 o 
   3   6   6      102.03       99.34     14.10 o 
   4   6   6       23.24       19.99     10.55 o 
   5   6   6      422.24      386.24     24.32 o 
   6   6   6       15.17       30.24     12.54 o 
   7   6   6       43.37       36.35     13.44 o 
   8   6   6        3.55       19.85     13.33 o 
  -7   7   6        6.57        4.28     16.14 o 
  -6   7   6        7.93       10.96     16.96 o 
  -5   7   6       88.30       61.98     17.40 o 
  -4   7   6       64.14       62.17     16.42 o 
  -3   7   6      244.16      233.03     10.48 o 
  -2   7   6      477.70      418.42     15.66 o 
  -1   7   6       84.13       85.18      6.79 o 
   0   7   6        8.86       10.12      5.32 o 
   1   7   6       94.20       87.39     15.95 o 
   2   7   6      524.95      515.30     27.10 o 
   3   7   6       48.71       33.40     12.02 o 
   4   7   6      282.94      267.44     21.57 o 
   5   7   6       37.80       49.30     13.47 o 
   6   7   6        6.08        3.93     11.26 o 
   7   7   6       18.30       13.14     12.82 o 
   8   7   6        3.24       10.99     13.17 o 
  -7   8   6       18.51       12.00     20.31 o 
  -6   8   6        6.62       12.82     17.48 o 
  -5   8   6        7.84        8.89     16.58 o 
  -4   8   6       47.23       42.32     14.67 o 
  -3   8   6       10.22        7.47      8.57 o 
  -2   8   6      240.34      219.07      9.78 o 
  -1   8   6      128.27      150.80      8.56 o 
   0   8   6       23.31       16.96      5.98 o 
   1   8   6       73.38      104.60     17.94 o 
   2   8   6       25.98       43.52     15.00 o 
   3   8   6      136.68      131.46     17.59 o 
   4   8   6      108.61      104.08     16.69 o 
   5   8   6       63.77       60.56     16.09 o 
   6   8   6      140.78      122.59     18.62 o 
   7   8   6        5.52        7.14     13.74 o 
   8   8   6       15.92       14.34     15.13 o 
  -7   9   6       20.07       11.10     17.91 o 
  -6   9   6       35.33       18.54     17.81 o 
  -5   9   6       13.13       10.77     16.96 o 
  -4   9   6        6.95        3.05     13.09 o 
  -3   9   6       32.21       37.48     14.81 o 
  -2   9   6       54.65       46.02      9.96 o 
  -1   9   6        9.80        5.09      6.40 o 
   0   9   6       68.17       67.67     11.31 o 
   1   9   6       46.31       59.33     16.91 o 
   2   9   6      130.10      112.61     18.76 o 
   3   9   6      190.76      226.89     23.72 o 
   4   9   6      229.99      219.89     22.41 o 
   5   9   6       41.74       47.53     15.90 o 
   6   9   6        0.32        0.05     13.06 o 
   7   9   6       12.03        9.33     14.51 o 
   8   9   6       15.63       13.69     15.76 o 
  -6  10   6        2.83       -6.08     15.22 o 
  -5  10   6      114.37      104.41     22.03 o 
  -4  10   6      108.24       90.79     12.67 o 
  -3  10   6       85.01       75.92     12.05 o 
  -2  10   6      116.51      109.33     12.97 o 
  -1  10   6      173.87      165.93     20.72 o 
   0  10   6       22.86       23.94     10.45 o 
   1  10   6      237.15      248.52     25.41 o 
   2  10   6       39.26       24.84     18.43 o 
   3  10   6      102.66      114.09     20.67 o 
   4  10   6       18.37       24.10     16.91 o 
   5  10   6        5.86        2.59     14.83 o 
   6  10   6       27.62       23.97     16.12 o 
   7  10   6        6.86       -3.22     14.56 o 
  -6  11   6        2.72       -2.13     17.56 o 
  -5  11   6        0.29      -10.14     14.15 o 
  -4  11   6       66.45       61.93     13.36 o 
  -3  11   6       88.49       88.38     13.53 o 
  -2  11   6      246.42      257.17     23.94 o 
  -1  11   6       37.98       37.46     11.33 o 
   0  11   6       52.16       44.23     10.93 o 
   1  11   6       18.49       22.47     17.51 o 
   2  11   6        2.85       -0.14     18.54 o 
   3  11   6       55.81       59.63     20.89 o 
   4  11   6       14.21        9.73     17.26 o 
   5  11   6        3.43       -6.46     16.22 o 
   6  11   6        5.23      -10.44     15.57 o 
   7  11   6        2.67        0.93     17.70 o 
  -6  12   6        9.38       25.39     19.88 o 
  -5  12   6        3.66        0.52     16.20 o 
  -4  12   6       25.11       24.18     11.99 o 
  -3  12   6       13.80       15.59     11.46 o 
  -2  12   6       22.50       23.32     12.66 o 
  -1  12   6       20.73       23.41     12.67 o 
   0  12   6       59.12       46.22     21.46 o 
   1  12   6       17.11       13.09     18.98 o 
   2  12   6       72.15       56.17     21.76 o 
   3  12   6       25.62       33.51     20.40 o 
   4  12   6      102.40      125.29     24.65 o 
   5  12   6        4.27      -11.81     17.51 o 
   6  12   6        0.82       -6.35     17.75 o 
  -5  13   6        9.72       -2.78     17.56 o 
  -4  13   6       11.42        4.75     11.58 o 
  -3  13   6        7.14       -2.15     11.78 o 
  -2  13   6       89.18       90.33     14.79 o 
  -1  13   6       18.26       14.22     12.03 o 
   0  13   6       12.10        7.50     17.78 o 
   1  13   6        2.93        3.30     18.81 o 
   2  13   6      124.18      151.23     25.90 o 
   3  13   6       91.19      114.69     25.25 o 
   4  13   6       25.66        9.19     19.91 o 
   5  13   6        2.28       -9.98     19.25 o 
   6  13   6       21.21        4.01     21.32 o 
  -5  14   6        1.18       -8.21     18.65 o 
  -4  14   6        1.27        3.03     12.46 o 
  -3  14   6       47.34       52.28     18.76 o 
  -2  14   6        7.89       13.06     13.49 o 
  -1  14   6       12.80       30.42     13.12 o 
   0  14   6       40.84       43.93     22.55 o 
   1  14   6       21.93       25.39     22.85 o 
   2  14   6       20.38       24.27     19.36 o 
   3  14   6       24.23        6.11     18.60 o 
   4  14   6       10.64       23.12     21.35 o 
   5  14   6       16.79       -7.04     20.26 o 
  -4  15   6        3.74       -4.41     14.81 o 
  -3  15   6        0.82       -1.24     15.02 o 
  -2  15   6       18.21        7.04     14.66 o 
  -1  15   6       11.39       -3.74     20.53 o 
   0  15   6       19.31       54.32     26.37 o 
   1  15   6        0.00       -3.35     21.49 o 
   2  15   6       24.80        7.74     18.68 o 
   3  15   6        2.88       -5.07     17.12 o 
   4  15   6        3.06       12.27     19.14 o 
  -3  16   6        5.17       11.44     16.48 o 
  -2  16   6       14.40        9.35     15.90 o 
  -1  16   6       10.29       16.74     25.25 o 
   0  16   6       13.43       27.51     27.54 o 
   1  16   6        1.04       16.74     27.21 o 
   2  16   6        9.38        4.55     20.01 o 
   3  16   6        6.30       -0.11     19.25 o 
  -1  17   6       23.66       31.14     32.01 o 
   0  17   6        7.18        5.97     29.15 o 
   1  17   6        6.61        6.68     28.25 o 
   2  17   6        2.11       -1.12     22.30 o 
  -1 -13   7        4.64       -0.05     17.89 o 
   0 -13   7        0.84       -1.99     16.69 o 
   1 -13   7        9.47       23.07     17.67 o 
   2 -13   7        3.61        1.99     15.52 o 
   3 -13   7       10.63       29.56     18.38 o 
  -3 -12   7       10.87       66.86     26.83 o 
  -1 -12   7        3.57        1.31     16.66 o 
   0 -12   7        2.92        7.53     16.61 o 
   1 -12   7       14.96       26.56     16.47 o 
   2 -12   7        5.52       11.51     15.90 o 
   3 -12   7       49.15       56.33     18.21 o 
   4 -12   7        4.56       17.78     16.12 o 
  -4 -11   7        2.10       -1.17     23.72 o 
  -3 -11   7        5.63       -5.81     20.56 o 
  -2 -11   7       19.55       16.42     20.42 o 
  -1 -11   7       66.27       77.63     19.55 o 
   0 -11   7       14.66       29.53     16.25 o 
   1 -11   7        9.03       13.09     14.42 o 
   2 -11   7       19.10       20.42     15.57 o 
   3 -11   7        2.58        5.56     14.94 o 
   4 -11   7       42.68       49.52     17.07 o 
   5 -11   7       28.00       30.57     21.65 o 
  -5 -10   7        5.34        4.47     25.25 o 
  -4 -10   7        5.33        4.06     22.22 o 
  -3 -10   7       34.58       49.76     21.73 o 
  -2 -10   7        8.62       -5.43     17.94 o 
  -1 -10   7       15.45       19.52     11.47 o 
   0 -10   7       20.30       23.12     14.72 o 
   1 -10   7        5.81        4.85     13.20 o 
   2 -10   7      131.19      154.39     21.40 o 
   3 -10   7        6.15        0.74     15.13 o 
   4 -10   7        0.15        8.02     15.87 o 
   5 -10   7        1.80        0.03     19.20 o 
   6 -10   7        7.91       12.35     23.72 o 
  -5  -9   7        4.68        4.88     22.14 o 
  -4  -9   7        0.87        1.04     19.91 o 
  -3  -9   7       27.89       36.48     19.61 o 
  -2  -9   7       89.28       96.39     21.24 o 
  -1  -9   7       96.74      100.36     13.23 o 
   0  -9   7        9.78       11.47     10.04 o 
   1  -9   7      118.15      114.88     18.49 o 
   2  -9   7       82.07       74.90     17.94 o 
   3  -9   7      132.03      117.47     20.48 o 
   4  -9   7        7.07      -12.92     13.58 o 
   5  -9   7       35.93       32.23     19.01 o 
   6  -9   7       14.15       20.83     22.69 o 
  -6  -8   7        7.87        0.35     23.29 o 
  -5  -8   7       19.61        2.40     21.08 o 
  -4  -8   7        7.95       12.22     19.33 o 
  -3  -8   7        2.31       -2.05     16.80 o 
  -2  -8   7        7.94        6.24     17.18 o 
  -1  -8   7        3.08       -6.42      9.51 o 
   0  -8   7       14.66        6.20      9.37 o 
   1  -8   7       72.11       63.34     10.98 o 
   2  -8   7       15.61        4.55     13.33 o 
   3  -8   7       61.75       56.42     16.03 o 
   4  -8   7        1.02       -3.57     13.44 o 
   5  -8   7        7.44        9.68     16.71 o 
   6  -8   7       17.30       31.55     22.41 o 
   7  -8   7        4.19        5.32     24.40 o 
  -6  -7   7       31.32       30.40     22.55 o 
  -5  -7   7       20.06       23.31     20.07 o 
  -4  -7   7       27.18       23.12     18.57 o 
  -3  -7   7       85.76       92.41     20.01 o 
  -2  -7   7       97.35      108.22     19.44 o 
  -1  -7   7      281.60      299.62     15.88 o 
   0  -7   7      195.18      175.18     23.67 o 
   1  -7   7        1.73       -3.81      8.13 o 
   2  -7   7        7.67       20.91      9.25 o 
   3  -7   7       12.66       20.89     13.85 o 
   4  -7   7       26.66       32.75     15.05 o 
   5  -7   7       29.31       25.66     17.18 o 
   6  -7   7       11.49       10.55     17.72 o 
   7  -7   7        1.63        1.64     20.15 o 
  -6  -6   7       30.37       28.06     17.45 o 
  -5  -6   7       45.78       64.13     20.75 o 
  -4  -6   7       95.72      106.94     21.00 o 
  -3  -6   7       13.98       18.71     15.87 o 
  -2  -6   7      228.52      259.23     23.34 o 
  -1  -6   7      127.71      107.89     10.93 o 
   0  -6   7       38.71       34.68      8.89 o 
   1  -6   7       87.16       93.93     10.55 o 
   2  -6   7       40.89       47.27      9.11 o 
   3  -6   7        1.15        7.99     12.16 o 
   4  -6   7       71.30       58.84     16.42 o 
   5  -6   7       21.71       28.88     16.31 o 
   6  -6   7        8.97       27.68     18.08 o 
   7  -6   7        3.26       -5.86     19.77 o 
  -7  -5   7        6.89        4.50     15.57 o 
  -6  -5   7        5.82       -2.24     15.11 o 
  -5  -5   7        6.40       -2.86     15.30 o 
  -4  -5   7       17.66        5.45     15.62 o 
  -3  -5   7       63.04       50.06     15.90 o 
  -2  -5   7      192.90      175.33     19.66 o 
  -1  -5   7      378.28      389.69     18.79 o 
   0  -5   7      154.25      177.63     14.75 o 
   1  -5   7      344.62      365.92     15.42 o 
   2  -5   7       38.32       46.04     10.10 o 
   3  -5   7      110.48      101.07     10.05 o 
   4  -5   7      242.48      241.37     24.19 o 
   5  -5   7      222.80      225.04     23.56 o 
   6  -5   7       74.43      122.46     21.24 o 
   7  -5   7        3.14        2.40     18.16 o 
   8  -5   7        6.29       -1.69     23.45 o 
  -7  -4   7        2.46        7.91     16.20 o 
  -6  -4   7       41.77       27.68     16.88 o 
  -5  -4   7       39.53       25.33     16.50 o 
  -4  -4   7      139.90      135.79     20.56 o 
  -3  -4   7        5.48       11.21     13.50 o 
  -2  -4   7       48.33       52.44     14.29 o 
  -1  -4   7      289.86      301.30     16.13 o 
   0  -4   7      318.11      332.33     16.06 o 
   1  -4   7      228.63      226.98     15.12 o 
   2  -4   7      333.61      359.96     14.96 o 
   3  -4   7       60.17       70.14      9.22 o 
   4  -4   7       99.85      100.37     16.61 o 
   5  -4   7      139.98      103.92     18.76 o 
   6  -4   7       32.55       43.79     18.35 o 
   7  -4   7       16.67       27.40     20.34 o 
   8  -4   7        7.28       -1.47     20.75 o 
  -7  -3   7       19.66       31.19     17.42 o 
  -6  -3   7       31.99       42.56     17.48 o 
  -5  -3   7        4.60        9.00     14.86 o 
  -4  -3   7      148.28      169.99     20.75 o 
  -3  -3   7       20.17       11.21     13.06 o 
  -2  -3   7       62.36       60.92     14.34 o 
  -1  -3   7      140.03      150.80     15.47 o 
   0  -3   7      506.04      537.13     16.33 o 
   1  -3   7      405.28      470.97     23.34 o 
   2  -3   7       94.95      112.21      9.85 o 
   3  -3   7      364.52      365.87     14.44 o 
   4  -3   7      168.93      156.50     17.70 o 
   5  -3   7       46.30       49.79     16.82 o 
   6  -3   7       44.00       38.86     16.96 o 
   7  -3   7       24.35       53.96     19.66 o 
   8  -3   7        1.72       -8.67     22.74 o 
  -7  -2   7       29.02       23.50     17.18 o 
  -6  -2   7      126.86      112.48     20.59 o 
  -5  -2   7       34.93       14.75     14.59 o 
  -4  -2   7      301.97      312.79     24.40 o 
  -3  -2   7       95.74      131.24     17.23 o 
  -2  -2   7       60.33       62.44     14.21 o 
  -1  -2   7      196.50      208.04     10.61 o 
   0  -2   7       56.14       65.93      8.16 o 
   1  -2   7       57.15       58.15      9.72 o 
   2  -2   7      215.40      215.46     11.58 o 
   3  -2   7       77.48       87.54     13.80 o 
   4  -2   7      119.96      130.71     14.06 o 
   5  -2   7        3.82        5.97     12.60 o 
   6  -2   7       88.77      123.55     20.91 o 
   7  -2   7       38.46       44.75     21.19 o 
   8  -2   7        7.32        1.15     20.37 o 
  -7  -1   7       14.14       -1.85     15.60 o 
  -6  -1   7       97.47       84.34     19.03 o 
  -5  -1   7       10.90       15.19     14.15 o 
  -4  -1   7        3.13       10.23     13.06 o 
  -3  -1   7       72.28       96.39     15.68 o 
  -2  -1   7       65.37       70.10     12.95 o 
  -1  -1   7       93.97       98.57      7.43 o 
   0  -1   7       32.45       35.80      6.66 o 
   1  -1   7      181.58      187.92     11.64 o 
   2  -1   7       44.02       47.71     12.00 o 
   3  -1   7      130.94      126.62      9.58 o 
   4  -1   7        4.40       10.44      7.03 o 
   5  -1   7        3.96       11.75     12.73 o 
   6  -1   7       70.97       90.50     21.76 o 
   7  -1   7       13.38       24.90     17.15 o 
   8  -1   7       13.48       18.81     21.46 o 
  -7   0   7       17.66       11.37     16.52 o 
  -6   0   7      137.74      135.96     21.16 o 
  -5   0   7        3.47        6.54     13.42 o 
  -4   0   7       12.50       15.30     12.92 o 
  -3   0   7       63.50       70.21     14.02 o 
  -2   0   7      294.65      284.37     19.61 o 
  -1   0   7       77.15       70.45      6.38 o 
   0   0   7       99.28       97.52      7.65 o 
   1   0   7      142.80      142.85     15.02 o 
   2   0   7       62.15       62.57      7.79 o 
   3   0   7      126.05      130.84      9.79 o 
   4   0   7      253.10      262.20     22.44 o 
   5   0   7        3.39       -7.23     12.71 o 
   6   0   7        0.49      -10.91     13.66 o 
   7   0   7       36.89       62.17     18.84 o 
   8   0   7        2.34      -11.86     18.51 o 
  -7   1   7        7.66        7.69     17.23 o 
  -6   1   7      220.37      214.13     23.42 o 
  -5   1   7       16.84       28.99     14.64 o 
  -4   1   7       55.39       82.18     15.16 o 
  -3   1   7      491.77      515.00     25.85 o 
  -2   1   7       93.21      117.44     14.34 o 
  -1   1   7       39.81       46.62      6.55 o 
   0   1   7      110.92      113.33      8.07 o 
   1   1   7      551.15      552.67     15.68 o 
   2   1   7      175.57      178.04     10.37 o 
   3   1   7       36.09       41.28      9.94 o 
   4   1   7      281.63      311.89     23.70 o 
   5   1   7       42.45       28.99     14.23 o 
   6   1   7       58.99       74.55     17.72 o 
   7   1   7       15.36       11.56     17.86 o 
  -8   2   7        6.44       -2.02     19.41 o 
  -7   2   7       26.05       13.39     17.67 o 
  -6   2   7      160.05      169.82     22.11 o 
  -5   2   7       56.90       74.36     16.74 o 
  -4   2   7      153.18      141.19     17.61 o 
  -3   2   7       54.35       66.78     13.42 o 
  -2   2   7       84.86       67.32     12.38 o 
  -1   2   7      565.84      534.91     14.37 o 
   0   2   7      102.74      105.69      8.54 o 
   1   2   7      218.68      226.42      8.06 o 
   2   2   7      409.47      430.62     14.75 o 
   3   2   7      202.19      224.61     12.10 o 
   4   2   7      240.27      257.00     22.44 o 
   5   2   7       41.15       28.44     13.58 o 
   6   2   7       54.16       40.63     15.71 o 
   8   2   7        0.44        2.89     10.93 o 
  -7   3   7       13.55       38.58     18.79 o 
  -6   3   7       58.51       60.00     12.49 o 
  -5   3   7      166.53      165.34     14.65 o 
  -4   3   7       31.10       26.02      9.13 o 
  -3   3   7      392.05      390.46     23.78 o 
  -2   3   7      322.17      329.61     14.35 o 
  -1   3   7      555.57      566.51     12.11 o 
   0   3   7      175.11      170.54      7.18 o 
   1   3   7      204.79      203.83      7.39 o 
   2   3   7      623.02      674.33     17.96 o 
   3   3   7       33.01       34.43      6.93 o 
   4   3   7      174.19      136.23     14.72 o 
   5   3   7       52.66       34.19     10.42 o 
   6   3   7       94.61       71.60     13.77 o 
   7   3   7       92.46       74.85     14.89 o 
   8   3   7        8.96        7.53     11.70 o 
  -7   4   7       15.84       22.17     19.80 o 
  -6   4   7       75.43       87.42     20.34 o 
  -5   4   7      126.67      108.09     13.29 o 
  -4   4   7        9.04        8.68      9.72 o 
  -3   4   7      108.04      139.49     17.78 o 
  -2   4   7      931.94      943.46     16.08 o 
  -1   4   7      579.71      627.05     13.45 o 
   0   4   7     1238.22     1231.52     18.53 o 
   1   4   7     1641.66     1786.53     27.79 o 
   2   4   7        1.54        3.99      7.58 o 
   3   4   7        9.29       14.26     10.96 o 
   4   4   7       83.97       67.81     15.46 o 
   5   4   7      136.69      151.63     17.29 o 
   6   4   7      214.17      185.58     21.16 o 
   7   4   7       12.11       10.66     12.57 o 
   8   4   7       24.65       21.51     13.44 o 
  -7   5   7       16.57       31.98     23.59 o 
  -6   5   7       21.31       32.39     17.81 o 
  -5   5   7       81.38       73.49     18.05 o 
  -4   5   7      196.38      200.56     15.02 o 
  -3   5   7       64.02       64.73      9.61 o 
  -2   5   7      124.95      129.36      8.22 o 
  -1   5   7     1410.92     1594.47     21.78 o 
   0   5   7      430.43      443.35     11.32 o 
   1   5   7      249.08      261.63      9.21 o 
   2   5   7      271.76      267.82     12.50 o 
   3   5   7      332.39      378.85     22.80 o 
   4   5   7      239.66      248.27     19.36 o 
   5   5   7       23.82       21.43     10.72 o 
   6   5   7      111.66      111.09     16.12 o 
   7   5   7        6.69        2.67     11.34 o 
   8   5   7       12.92       26.78     13.80 o 
  -7   6   7        1.95        2.07     18.11 o 
  -6   6   7        4.00       -5.13     15.41 o 
  -5   6   7       67.87       53.64     18.54 o 
  -4   6   7      125.88      112.63     16.21 o 
  -3   6   7        4.74        1.38      7.55 o 
  -2   6   7      183.87      190.91      9.55 o 
  -1   6   7       99.69       96.46      7.33 o 
   0   6   7      171.16      182.70      8.70 o 
   1   6   7      213.06      237.89      9.37 o 
   2   6   7      309.09      315.10     21.35 o 
   3   6   7       59.23       60.92     13.14 o 
   4   6   7      149.76      119.57     15.82 o 
   5   6   7      251.06      256.75     21.32 o 
   6   6   7       60.78       69.37     14.94 o 
   7   6   7       25.69       17.37     13.01 o 
   8   6   7        9.55       16.20     12.95 o 
  -7   7   7       21.83       13.25     19.41 o 
  -6   7   7        6.25       -1.75     16.33 o 
  -5   7   7       26.43       26.78     15.82 o 
  -4   7   7       96.64      107.95     18.05 o 
  -3   7   7      128.95      141.72      9.45 o 
  -2   7   7       16.96       16.76      6.28 o 
  -1   7   7       34.53       43.02      6.32 o 
   0   7   7       30.41       36.65      6.30 o 
   1   7   7      358.38      351.94     21.20 o 
   2   7   7       89.36       96.83     15.22 o 
   3   7   7      122.53      110.84     16.20 o 
   4   7   7      256.45      281.29     22.33 o 
   5   7   7        1.62        6.60     12.00 o 
   6   7   7       16.77       18.24     12.19 o 
   7   7   7       11.62        2.21     12.54 o 
   8   7   7       10.95        9.33     13.01 o 
  -7   8   7       10.90        9.76     18.38 o 
  -6   8   7       13.27        7.93     20.42 o 
  -5   8   7       72.52       65.36     19.44 o 
  -4   8   7       66.56       59.88     16.99 o 
  -3   8   7       68.44       64.83     13.76 o 
  -2   8   7        6.00        7.74      6.05 o 
  -1   8   7       63.77       74.10      7.51 o 
   0   8   7       36.23       35.98      6.46 o 
   1   8   7        4.89       -5.62     12.84 o 
   2   8   7       75.24       73.27     15.35 o 
   3   8   7       38.49       74.90     15.05 o 
   4   8   7        5.83       10.66     12.71 o 
   5   8   7       95.45      100.73     17.67 o 
   6   8   7       34.66       36.78     14.72 o 
   7   8   7       20.83       16.52     14.15 o 
   8   8   7        1.51        6.90     14.10 o 
  -7   9   7       12.02       -1.04     18.87 o 
  -6   9   7       13.01        2.26     20.48 o 
  -5   9   7       11.95        9.71     17.83 o 
  -4   9   7       20.58       18.62     14.51 o 
  -3   9   7       67.89       73.58     11.52 o 
  -2   9   7       69.54       89.00     13.13 o 
  -1   9   7       96.26       81.48      8.06 o 
   0   9   7      159.09      171.68     14.09 o 
   1   9   7      115.23      115.48     20.64 o 
   2   9   7      114.48       83.98     17.31 o 
   3   9   7      158.67      173.34     20.83 o 
   4   9   7       55.92       65.55     16.42 o 
   5   9   7       76.65       83.90     17.34 o 
   6   9   7        7.57       10.91     14.02 o 
   7   9   7       22.10       10.28     14.56 o 
  -6  10   7        0.74       -5.67     17.01 o 
  -5  10   7       11.46       12.43     17.48 o 
  -4  10   7       42.18       32.99     15.87 o 
  -3  10   7       66.87       69.71     12.41 o 
  -2  10   7      151.76      118.38     13.13 o 
  -1  10   7      166.32      170.56     14.25 o 
   0  10   7      102.77      102.28     13.12 o 
   1  10   7        1.26       10.74     17.10 o 
   2  10   7      142.78      162.32     23.61 o 
   3  10   7      112.70      106.62     19.80 o 
   4  10   7       15.53       22.28     16.66 o 
   5  10   7      136.54      135.46     21.54 o 
   6  10   7       10.39        6.33     15.32 o 
   7  10   7        8.79       -0.85     14.56 o 
  -6  11   7        0.58       -8.53     16.50 o 
  -5  11   7        2.71        7.91     19.93 o 
  -4  11   7       31.00       24.73     17.12 o 
  -3  11   7       46.48       47.43     12.21 o 
  -2  11   7       75.88       85.67     13.33 o 
  -1  11   7      762.06      812.38     41.34 o 
   0  11   7      171.29      162.28     15.01 o 
   1  11   7      261.22      288.71     29.61 o 
   2  11   7      110.20      105.14     22.60 o 
   3  11   7       57.33       64.13     20.61 o 
   4  11   7        5.18      -13.66     15.16 o 
   5  11   7       10.29        4.01     17.40 o 
   6  11   7        2.30       -1.12     17.01 o 
   7  11   7        0.44        2.35     16.28 o 
  -5  12   7       11.16       10.25     20.86 o 
  -4  12   7       29.45       28.00     17.97 o 
  -3  12   7       46.27       45.37     13.08 o 
  -2  12   7      205.25      200.01     17.10 o 
  -1  12   7       17.19       19.53     12.29 o 
   0  12   7      141.48      129.68     24.84 o 
   1  12   7      400.70      382.92     33.48 o 
   2  12   7       58.85       65.25     23.04 o 
   3  12   7       16.30       17.48     18.46 o 
   4  12   7       37.16       29.18     20.75 o 
   5  12   7        7.34       12.35     18.95 o 
   6  12   7        6.16       -7.63     17.01 o 
  -5  13   7        4.84       -1.75     19.74 o 
  -4  13   7        4.99      -15.76     19.17 o 
  -3  13   7       44.76       50.24     14.35 o 
  -2  13   7       24.72       25.42     12.80 o 
  -1  13   7       23.37       32.91     13.22 o 
   0  13   7       71.63      104.95     24.70 o 
   1  13   7       62.91       73.43     15.63 o 
   2  13   7      143.36      185.53     29.23 o 
   3  13   7       56.60       29.78     20.70 o 
   4  13   7       13.13        7.96     19.17 o 
   5  13   7       20.49       15.79     20.94 o 
   6  13   7       15.23       16.91     21.62 o 
  -4  14   7        1.11       -4.28     20.97 o 
  -3  14   7        0.49        1.04     14.06 o 
  -2  14   7       18.45       19.96     14.25 o 
  -1  14   7       29.31       46.53     14.00 o 
   0  14   7        2.13        6.08     19.99 o 
   1  14   7       14.22       16.71     21.16 o 
   2  14   7        0.93        4.06     20.10 o 
   3  14   7        1.92      -16.47     16.47 o 
   4  14   7        0.30        1.75     19.01 o 
   5  14   7        6.47      -12.65     19.52 o 
  -4  15   7        1.16       -3.46     25.96 o 
  -3  15   7        0.88       -3.45     14.65 o 
  -2  15   7        0.81        7.90     14.94 o 
  -1  15   7       10.11        4.94     22.28 o 
   0  15   7       48.90       63.86     25.47 o 
   1  15   7        4.11        7.20     23.29 o 
   2  15   7        9.92       31.88     26.45 o 
   3  15   7        0.36      -15.79     15.79 o 
   4  15   7        1.90      -10.25     17.89 o 
  -2  16   7        0.10        8.51     17.50 o 
  -1  16   7        0.35       14.29     23.70 o 
   0  16   7        3.52       11.43     25.71 o 
   1  16   7        7.95       15.13     27.10 o 
   2  16   7        7.69        5.78     28.55 o 
   3  16   7        2.73      -18.00     18.00 o 
  -1  17   7        8.81        7.12     29.39 o 
   0  17   7        4.78       10.61     29.91 o 
   1  17   7        2.03        9.22     30.70 o 
   2  17   7        0.82       -5.43     28.90 o 
   0 -13   8        3.42        8.59     18.27 o 
   1 -13   8        1.37        0.65     17.01 o 
   0 -12   8        7.68       17.21     16.74 o 
   1 -12   8        7.94        3.35     16.09 o 
   2 -12   8        7.48       17.34     17.42 o 
   3 -12   8       12.99       28.44     17.53 o 
  -3 -11   8        0.67       -6.33     24.10 o 
  -2 -11   8        4.55       17.26     21.43 o 
   0 -11   8       12.35       21.30     16.03 o 
   1 -11   8        9.51        6.79     15.90 o 
   2 -11   8       13.99       24.08     16.69 o 
   3 -11   8        0.38        8.78     16.36 o 
   4 -11   8        5.32        8.56     14.64 o 
  -4 -10   8       12.42       10.63     23.64 o 
  -3 -10   8        5.57       -8.92     20.78 o 
  -2 -10   8       20.92       -4.66     19.77 o 
  -1 -10   8       42.94       30.65     18.81 o 
   0 -10   8        1.05       -5.26     13.82 o 
   1 -10   8        9.36       13.03     15.13 o 
   2 -10   8       17.49        3.19     14.75 o 
   3 -10   8        0.06        3.57     14.45 o 
   4 -10   8        1.70        9.35     14.07 o 
   5 -10   8        4.28       16.61     16.25 o 
  -5  -9   8        0.27       -6.38     24.24 o 
  -4  -9   8        8.99      -10.50     20.91 o 
  -3  -9   8       56.42       64.38     22.17 o 
  -2  -9   8       23.95       22.71     18.35 o 
  -1  -9   8       32.85       41.62     11.99 o 
   0  -9   8        2.53       -1.95      9.86 o 
   1  -9   8       34.38       34.00     14.75 o 
   2  -9   8       88.05       86.36     18.38 o 
   3  -9   8       11.81       13.42     15.43 o 
   4  -9   8       24.66       31.06     15.87 o 
   5  -9   8        3.17       -9.30     15.32 o 
   6  -9   8        2.38       10.14     24.79 o 
  -5  -8   8        6.13        8.29     23.61 o 
  -4  -8   8        7.83       15.22     19.61 o 
  -3  -8   8       72.37       56.17     20.72 o 
  -2  -8   8       22.45       21.21     17.15 o 
  -1  -8   8       34.80       45.77     11.33 o 
   0  -8   8       12.21       13.09      9.61 o 
   1  -8   8       11.37       11.89     10.19 o 
   2  -8   8      106.05       98.27     18.81 o 
   3  -8   8       65.24       67.51     17.59 o 
   4  -8   8       46.29       47.42     17.89 o 
   5  -8   8       23.64       24.02     18.24 o 
   6  -8   8       35.48       63.04     23.07 o 
  -6  -7   8        6.92       -6.19     22.33 o 
  -5  -7   8        1.67       -0.95     20.48 o 
  -4  -7   8       10.75        3.00     18.84 o 
  -3  -7   8       18.76       12.95     18.11 o 
  -2  -7   8      159.87      155.21     21.24 o 
  -1  -7   8      139.39      132.73     13.05 o 
   0  -7   8       23.03       32.78     10.11 o 
   1  -7   8       86.27       80.40     11.79 o 
   2  -7   8        6.07        5.15     12.41 o 
   3  -7   8       37.33       36.73     15.08 o 
   4  -7   8       52.50       46.44     17.53 o 
   5  -7   8       24.31       33.18     19.63 o 
   6  -7   8        4.07       -5.64     20.61 o 
   7  -7   8        1.66        2.54     23.15 o 
  -6  -6   8        6.13        3.14     16.42 o 
  -5  -6   8       24.64       25.96     19.66 o 
  -4  -6   8       52.65       37.25     18.98 o 
  -3  -6   8       58.65       40.41     18.13 o 
  -2  -6   8      200.76      225.58     23.37 o 
  -1  -6   8      183.31      188.72     13.39 o 
   0  -6   8      121.07      120.21     11.84 o 
   1  -6   8       29.05       31.60      9.48 o 
   2  -6   8      142.68      134.12     12.24 o 
   3  -6   8       48.59       42.84     14.94 o 
   4  -6   8       10.00       10.85     15.11 o 
   5  -6   8       14.89       14.12     16.77 o 
   6  -6   8        8.15       12.30     17.81 o 
   7  -6   8        6.60        0.08     21.46 o 
  -6  -5   8       32.91       16.63     16.12 o 
  -5  -5   8       36.41       41.26     18.24 o 
  -4  -5   8       42.91       56.31     18.65 o 
  -3  -5   8       66.76       80.19     18.98 o 
  -2  -5   8       66.54      100.97     17.29 o 
  -1  -5   8      245.73      224.11     13.37 o 
   0  -5   8       40.49       40.84      9.15 o 
   1  -5   8      113.09      112.40     11.40 o 
   2  -5   8      214.81      196.52     20.61 o 
   3  -5   8       87.61       85.86     10.70 o 
   4  -5   8       15.86       25.22     14.18 o 
   5  -5   8       10.88        9.95     15.65 o 
   7  -5   8        4.98        0.95     19.85 o 
  -7  -4   8        8.50       10.28     16.20 o 
  -6  -4   8        9.37        4.12     15.43 o 
  -5  -4   8       38.98       45.54     17.97 o 
  -4  -4   8       26.45       23.50     16.17 o 
  -3  -4   8       26.86       28.06     15.41 o 
  -2  -4   8      238.47      221.17     21.00 o 
  -1  -4   8      241.27      245.68     13.24 o 
   0  -4   8      146.27      174.77     12.04 o 
   1  -4   8      138.42      137.63     12.60 o 
   2  -4   8      111.88      112.05     11.18 o 
   3  -4   8       36.35       29.21      8.53 o 
   4  -4   8       41.63       46.31      9.55 o 
   5  -4   8        0.58        5.94     13.96 o 
   6  -4   8       41.36       45.05     18.87 o 
   7  -4   8        3.16       11.92     19.36 o 
   8  -4   8        9.16       10.63     22.55 o 
  -7  -3   8        7.22       10.44     16.80 o 
  -6  -3   8       24.82       23.10     16.61 o 
  -5  -3   8       36.31       46.52     17.26 o 
  -4  -3   8       53.28       55.33     17.37 o 
  -3  -3   8       28.42       32.86     15.22 o 
  -2  -3   8       13.25       14.42     12.95 o 
  -1  -3   8       12.42       15.06      7.30 o 
   0  -3   8       12.04       12.14      7.27 o 
   1  -3   8      112.67      109.37     10.54 o 
   2  -3   8       14.72        9.87      7.43 o 
   3  -3   8      117.25      121.33     10.91 o 
   4  -3   8       74.20       76.93      9.83 o 
   5  -3   8       39.07       47.58     16.88 o 
   6  -3   8       48.52       66.04     19.31 o 
   7  -3   8       40.75       60.92     20.61 o 
   8  -3   8        7.26       -1.20     24.21 o 
  -7  -2   8       48.87       27.76     17.91 o 
  -6  -2   8       19.15       10.06     16.14 o 
  -5  -2   8       10.44       15.05     15.24 o 
  -4  -2   8       36.34       39.70     16.28 o 
  -3  -2   8      140.79      146.04     18.35 o 
  -2  -2   8      253.72      261.50     21.30 o 
  -1  -2   8       20.02       25.83      7.03 o 
   0  -2   8      301.99      279.83     12.83 o 
   1  -2   8      270.27      289.45     13.56 o 
   2  -2   8      178.07      173.69     11.13 o 
   3  -2   8      596.27      553.31     27.49 o 
   4  -2   8       29.94       27.19      8.17 o 
   5  -2   8       43.84       55.98     17.04 o 
   6  -2   8       86.54      116.79     20.86 o 
   7  -2   8        3.30       21.62     21.79 o 
   8  -2   8        1.66       10.12     21.62 o 
  -7  -1   8       54.50       52.38     19.85 o 
  -6  -1   8       16.09       -1.42     15.54 o 
  -5  -1   8      112.43       99.74     19.33 o 
  -4  -1   8      138.49      150.57     20.26 o 
  -3  -1   8      106.87      104.98     16.80 o 
  -2  -1   8        8.37       10.33     11.81 o 
  -1  -1   8      436.65      429.11     21.08 o 
   0  -1   8      153.30      158.35     17.45 o 
   1  -1   8      313.37      349.01     14.02 o 
   2  -1   8       89.81       88.98     14.78 o 
   3  -1   8        5.46        6.10      7.22 o 
   4  -1   8      147.90      135.98     11.18 o 
   5  -1   8        5.46       -5.32     12.65 o 
   6  -1   8        8.05        1.12     16.99 o 
   7  -1   8       22.80       28.47     18.76 o 
   8  -1   8        1.92      -21.02     21.02 o 
  -7   0   8       43.02       31.90     18.27 o 
  -6   0   8      114.77      119.51     21.49 o 
  -5   0   8        9.14        7.20     15.16 o 
  -4   0   8      195.45      192.37     20.48 o 
  -3   0   8      152.79      163.99     18.73 o 
  -2   0   8      297.38      312.89     21.98 o 
  -1   0   8      278.73      289.52     14.21 o 
   0   0   8      173.41      168.53     10.24 o 
   1   0   8      196.22      175.36     17.18 o 
   2   0   8      181.65      164.09     13.20 o 
   3   0   8      986.49      947.51     22.98 o 
   4   0   8       41.33       47.95      9.27 o 
   5   0   8        8.04       24.24     13.63 o 
   6   0   8       76.36       99.25     20.70 o 
   7   0   8       10.51       12.49     17.01 o 
   8   0   8       20.42       23.04     22.25 o 
  -7   1   8       24.46       24.35     19.41 o 
  -6   1   8      125.84      113.81     21.21 o 
  -5   1   8       11.55       19.77     14.56 o 
  -4   1   8       47.36       50.94     14.78 o 
  -3   1   8       10.64       25.80     12.82 o 
  -2   1   8       59.04       56.28     12.90 o 
  -1   1   8       15.20       17.49      6.19 o 
   0   1   8       52.76       60.96      5.61 o 
   1   1   8      106.04      100.83     10.48 o 
   2   1   8       93.39      107.61      9.27 o 
   3   1   8       37.85       33.01      7.76 o 
   4   1   8        8.70        6.09      7.37 o 
   5   1   8        6.59       14.97     13.80 o 
   6   1   8       29.20       55.00     17.89 o 
   7   1   8       12.77       37.22     18.49 o 
   8   1   8        0.77       -3.54     17.72 o 
  -7   2   8       29.79       20.31     18.43 o 
  -6   2   8       52.95       68.01     19.03 o 
  -5   2   8       28.49       32.64     15.57 o 
  -4   2   8      268.13      275.51     23.31 o 
  -3   2   8      566.42      552.17     28.69 o 
  -2   2   8        3.39       13.25     11.37 o 
  -1   2   8      343.62      377.47     12.44 o 
   0   2   8       69.65       76.34      6.04 o 
   1   2   8     1054.94     1070.90     31.77 o 
   2   2   8      310.17      298.67     13.43 o 
   3   2   8       76.87      103.68      9.98 o 
   4   2   8      126.97      126.03     17.97 o 
   5   2   8        5.39        5.94     13.61 o 
   6   2   8       65.33       65.03     17.89 o 
   8   2   8        2.47       -6.19     10.36 o 
  -7   3   8        2.67        1.99     20.37 o 
  -6   3   8       21.31       24.44     12.69 o 
  -5   3   8       61.39       62.56     12.30 o 
  -4   3   8       61.96       63.84     15.69 o 
  -3   3   8      243.56      237.78     23.90 o 
  -2   3   8      126.29      126.82     13.25 o 
  -1   3   8      169.87      174.14      8.14 o 
   0   3   8      502.79      529.66     12.01 o 
   1   3   8       82.57      106.03      6.62 o 
   2   3   8      409.35      414.48     15.33 o 
   3   3   8      477.95      475.42     24.99 o 
   5   3   8       36.35       26.67     10.36 o 
   6   3   8       46.73       31.77     12.38 o 
   7   3   8       47.99       76.10     15.65 o 
   8   3   8        2.07       -1.45     11.64 o 
  -7   4   8       17.80       30.57     23.48 o 
  -6   4   8        0.69        9.63     17.67 o 
  -5   4   8       58.12       69.21     13.31 o 
  -4   4   8       51.53       67.46     11.59 o 
  -3   4   8       21.65       32.76      9.21 o 
  -2   4   8      415.45      420.60     16.17 o 
  -1   4   8       31.34       36.77      6.39 o 
   0   4   8      641.80      712.38     19.15 o 
   1   4   8      168.97      159.67      7.58 o 
   2   4   8      230.10      220.24     11.63 o 
   3   4   8       48.40       62.53      9.26 o 
   4   4   8       42.40       60.62     12.65 o 
   5   4   8      153.19      160.20     18.35 o 
   6   4   8        5.89        3.27     10.91 o 
   7   4   8       23.91        6.22     14.94 o 
   8   4   8       20.37       22.41     14.32 o 
  -7   5   8        2.68        0.65     20.51 o 
  -6   5   8       95.37      107.90     22.82 o 
  -5   5   8       17.00        8.63     10.75 o 
  -4   5   8       51.36       66.25     11.79 o 
  -3   5   8       79.99       73.91     10.57 o 
  -2   5   8      231.21      242.26     11.86 o 
  -1   5   8       60.10       65.84      6.90 o 
   0   5   8      318.44      312.65     10.33 o 
   1   5   8      124.13      127.95     10.29 o 
   2   5   8      361.74      342.79     31.52 o 
   3   5   8       45.84       54.24     12.52 o 
   4   5   8        9.25       10.91      9.90 o 
   5   5   8      173.85      170.07     18.62 o 
   6   5   8        0.86        0.63     11.10 o 
   7   5   8        6.93       11.94     12.35 o 
   8   5   8       11.55       10.91     13.50 o 
  -7   6   8       13.41       17.67     20.97 o 
  -6   6   8       32.20       44.66     19.71 o 
  -5   6   8       11.11       17.70     15.22 o 
  -4   6   8      116.14      112.43     13.09 o 
  -3   6   8      165.56      185.09     13.69 o 
  -2   6   8      126.33      135.06      9.03 o 
  -1   6   8       14.91       12.17      6.15 o 
   0   6   8       71.47       80.65      9.19 o 
   1   6   8      461.96      469.88     12.96 o 
   2   6   8      374.65      352.73     14.94 o 
   3   6   8      147.02      143.59     17.15 o 
   4   6   8      214.01      213.94     19.80 o 
   5   6   8       25.38       42.51     13.31 o 
   6   6   8       42.29       45.26     13.93 o 
   7   6   8        2.12        4.34     12.84 o 
   8   6   8        5.31       15.32     13.91 o 
  -7   7   8       22.58       27.29     23.15 o 
  -6   7   8       29.32       33.51     21.49 o 
  -5   7   8       38.93       29.07     17.72 o 
  -4   7   8      124.52      128.02     20.70 o 
  -3   7   8      105.97      115.69     11.94 o 
  -2   7   8       30.86       27.05      7.31 o 
  -1   7   8       86.27       89.60      7.99 o 
   0   7   8      135.06      136.36     10.77 o 
   1   7   8       67.00       68.91      7.33 o 
   2   7   8       15.03       24.98     12.22 o 
   3   7   8       84.48       67.84     14.78 o 
   4   7   8       45.13       50.72     13.39 o 
   5   7   8       38.50       31.60     13.42 o 
   6   7   8       26.85       39.48     14.23 o 
   7   7   8        5.74       11.75     13.25 o 
   8   7   8        2.02        3.19     13.17 o 
  -7   8   8        4.93       11.10     27.95 o 
  -6   8   8       10.80       14.59     21.40 o 
  -4   8   8       51.21       41.26     15.32 o 
  -3   8   8       60.68       50.04     14.32 o 
  -2   8   8       18.33       15.49      6.87 o 
  -1   8   8       39.56       35.14      7.35 o 
   0   8   8        0.03        1.64      6.34 o 
   1   8   8       70.94       72.75     10.08 o 
   2   8   8       32.45       34.68     13.74 o 
   3   8   8       14.13       28.96     13.88 o 
   4   8   8       38.68       29.12     13.88 o 
   5   8   8      183.62      186.95     21.54 o 
   6   8   8       38.05       34.38     14.83 o 
   7   8   8        7.21       13.72     13.69 o 
   8   8   8        3.92       -0.30     14.18 o 
  -6   9   8       17.27       21.87     21.21 o 
  -5   9   8       16.07       25.96     19.03 o 
  -4   9   8       40.09       33.98     16.58 o 
  -3   9   8       32.57       10.77     14.21 o 
  -2   9   8       21.34       19.06      9.69 o 
  -1   9   8      107.06      115.30      9.47 o 
   0   9   8       18.12       18.92      7.38 o 
   1   9   8       68.67       53.04     17.51 o 
   2   9   8      124.11      146.97     20.97 o 
   3   9   8       25.80       28.79     14.83 o 
   4   9   8      158.42      143.62     20.45 o 
   5   9   8       12.04       21.11     15.38 o 
   6   9   8       14.26       25.44     15.16 o 
   7   9   8        9.44       12.22     14.59 o 
  -6  10   8       20.33        6.16     21.57 o 
  -5  10   8      102.93      106.73     23.70 o 
  -4  10   8       70.46       54.97     18.21 o 
  -3  10   8       12.31        4.04     14.56 o 
  -2  10   8       57.94       57.32     11.73 o 
  -1  10   8       49.87       53.20     11.37 o 
   0  10   8      329.37      349.11     24.70 o 
   1  10   8       77.19       73.05     20.89 o 
   3  10   8        5.86        7.33     17.18 o 
   4  10   8      215.06      191.75     24.38 o 
   5  10   8        4.69        0.98     13.85 o 
   6  10   8       11.71        6.84     15.19 o 
   7  10   8        2.37        2.32     13.99 o 
  -6  11   8        4.51       -0.93     23.34 o 
  -5  11   8        2.56        4.85     21.02 o 
  -4  11   8       30.46       27.49     18.76 o 
  -3  11   8       28.52       27.24     11.37 o 
  -2  11   8      418.90      377.00     28.24 o 
  -1  11   8        5.69       18.57     11.55 o 
   0  11   8      108.69      113.90     14.98 o 
   1  11   8      351.03      338.74     31.47 o 
   2  11   8       53.92       66.29     22.71 o 
   3  11   8       37.60       23.56     18.90 o 
   4  11   8        4.36        1.77     17.53 o 
   5  11   8       33.03       24.08     17.04 o 
   6  11   8        8.54       13.14     15.87 o 
   7  11   8        2.39       -5.32     16.09 o 
  -5  12   8       10.10        3.30     23.12 o 
  -4  12   8        2.09       -4.17     17.15 o 
  -3  12   8       24.67       24.83     15.76 o 
  -2  12   8       34.39       29.75     12.28 o 
  -1  12   8      217.56      238.08     18.29 o 
   0  12   8       27.31       35.73     17.85 o 
   1  12   8       20.88       26.15     20.23 o 
   2  12   8       40.62       68.61     23.04 o 
   3  12   8      102.42       96.20     24.57 o 
   4  12   8       23.97       28.55     20.83 o 
   5  12   8        5.29      -14.32     16.17 o 
   6  12   8       35.62       27.24     19.25 o 
  -5  13   8        0.41       -9.95     24.40 o 
  -4  13   8        5.54        4.12     23.01 o 
  -3  13   8        2.31        5.20     13.85 o 
  -2  13   8        3.63       -3.78     11.57 o 
  -1  13   8       59.16       62.28     14.22 o 
   0  13   8      105.98      130.50     25.14 o 
   1  13   8       31.86       34.06     20.26 o 
   2  13   8       17.51        7.50     21.27 o 
   3  13   8        0.14       -6.05     20.37 o 
   4  13   8       24.61       15.82     20.31 o 
   5  13   8        4.23      -12.52     17.78 o 
   6  13   8        7.47      -10.50     18.41 o 
  -4  14   8        5.35        3.63     23.91 o 
  -3  14   8        4.32        6.72     14.74 o 
  -2  14   8       21.73       19.03     13.84 o 
  -1  14   8        0.44        3.66     13.13 o 
   0  14   8        8.67        0.65     21.70 o 
   1  14   8        2.62       -6.27     21.00 o 
   2  14   8        9.92       10.99     21.84 o 
   3  14   8       24.67       14.42     22.66 o 
   4  14   8        9.14        6.63     19.44 o 
   5  14   8        3.60       -5.18     19.82 o 
  -3  15   8        3.91        3.89     15.76 o 
  -2  15   8        8.84       -2.48     15.78 o 
  -1  15   8       15.60       16.22     24.00 o 
   0  15   8        3.17        0.52     22.00 o 
   1  15   8        2.45        2.18     23.94 o 
   2  15   8        3.04        3.30     23.56 o 
   3  15   8        5.95        5.37     19.74 o 
   4  15   8        0.29      -12.19     19.41 o 
  -2  16   8       11.89        2.86     17.69 o 
  -1  16   8        1.08       -6.33     26.39 o 
   0  16   8        2.82        9.13     25.50 o 
   1  16   8        1.51       -3.00     26.50 o 
   2  16   8        1.71      -22.33     25.58 o 
   3  16   8        1.25       -3.98     19.93 o 
   0  17   8        1.21        7.25     29.97 o 
   1  17   8        1.26        4.96     31.33 o 
   0 -12   9        0.99        8.83     18.30 o 
   1 -12   9        2.80       20.29     19.09 o 
   2 -12   9        0.48       13.91     17.83 o 
  -2 -11   9       18.88       12.41     23.50 o 
   0 -11   9        7.38       11.51     16.09 o 
   1 -11   9        6.40        7.09     16.80 o 
   2 -11   9       18.15       25.58     17.81 o 
   3 -11   9        5.80       11.83     17.75 o 
   4 -11   9        3.03       11.45     16.74 o 
  -3 -10   9        1.68        5.32     22.80 o 
  -2 -10   9        0.73      -13.42     20.64 o 
  -1 -10   9       16.78       13.12     19.93 o 
   0 -10   9        6.33       10.14     16.55 o 
   1 -10   9       17.34       22.22     17.18 o 
   2 -10   9        8.48       35.83     17.56 o 
   3 -10   9       15.42        6.60     15.46 o 
   4 -10   9       13.01       29.99     16.50 o 
   5 -10   9        0.74        0.76     16.50 o 
  -4  -9   9       32.73        9.24     23.94 o 
  -3  -9   9       16.81       21.13     21.24 o 
  -2  -9   9        8.96       13.52     20.21 o 
  -1  -9   9       53.04       49.65     19.88 o 
   0  -9   9        8.28        6.58     11.42 o 
   1  -9   9       21.52       17.67     16.50 o 
   2  -9   9       45.98       53.04     17.91 o 
   3  -9   9       10.63        2.64     14.48 o 
   4  -9   9        6.58        9.79     15.60 o 
   5  -9   9        6.80       10.01     17.51 o 
  -5  -8   9       10.94        4.17     26.72 o 
  -4  -8   9       10.67       15.05     22.80 o 
  -3  -8   9       12.18        9.08     18.92 o 
  -2  -8   9       64.15       62.91     20.72 o 
  -1  -8   9       59.39       54.78     19.11 o 
   0  -8   9       80.40       96.12     13.29 o 
   1  -8   9        4.72       -4.32      9.66 o 
   2  -8   9       17.39       18.19     14.94 o 
   3  -8   9       20.12       43.96     17.40 o 
   4  -8   9       10.78       11.32     16.80 o 
   5  -8   9        3.28       10.09     15.82 o 
   6  -8   9       10.73        4.77     22.03 o 
  -4  -7   9        3.02        7.99     20.04 o 
  -3  -7   9       18.50       37.96     19.66 o 
  -2  -7   9      186.80      175.00     23.70 o 
  -1  -7   9      128.76      108.14     20.26 o 
   0  -7   9       17.05        9.34      9.67 o 
   1  -7   9       51.79       61.01     11.32 o 
   2  -7   9       73.26       68.31     17.21 o 
   3  -7   9       21.17        2.81     14.34 o 
   4  -7   9       15.52       27.05     17.78 o 
   5  -7   9        5.91       10.50     15.16 o 
   6  -7   9       22.02       62.12     24.70 o 
  -5  -6   9        0.92        4.96     21.68 o 
  -4  -6   9        8.91        5.34     18.60 o 
  -3  -6   9       28.32       24.60     17.59 o 
  -2  -6   9        8.77        0.19     15.52 o 
  -1  -6   9      121.46      107.35     19.11 o 
   0  -6   9       17.99       17.76      9.56 o 
   1  -6   9       28.46       38.70      9.95 o 
   2  -6   9      188.63      184.69     14.30 o 
   3  -6   9        5.29        9.73     14.70 o 
   4  -6   9      121.80      147.95     22.90 o 
   5  -6   9       43.55       39.27     18.30 o 
   6  -6   9        2.71        4.25     19.36 o 
   7  -6   9        3.75        9.63     24.21 o 
  -6  -5   9       12.15        6.65     17.12 o 
  -5  -5   9       29.58       13.61     18.05 o 
  -4  -5   9       44.74       41.96     19.66 o 
  -3  -5   9       68.66       65.88     18.90 o 
  -2  -5   9      111.36      124.31     20.15 o 
  -1  -5   9       65.58       76.16     17.01 o 
   0  -5   9       36.99       37.12      9.71 o 
   1  -5   9       26.92       23.53      9.16 o 
   2  -5   9       28.91       31.74     10.22 o 
   3  -5   9        4.01        7.90     10.95 o 
   4  -5   9        0.17        7.91     14.15 o 
   5  -5   9        3.39       10.85     15.27 o 
   6  -5   9        9.34       11.23     18.90 o 
   7  -5   9        1.19       19.82     24.57 o 
  -6  -4   9        6.93       -9.63     14.26 o 
  -5  -4   9        9.34        0.68     16.25 o 
  -4  -4   9       26.57       23.78     17.15 o 
  -3  -4   9       14.10       15.19     15.60 o 
  -2  -4   9       91.38       80.17     18.05 o 
  -1  -4   9      230.85      180.05     19.66 o 
   0  -4   9      238.61      240.88     14.07 o 
   1  -4   9      105.98      123.66     12.15 o 
   2  -4   9       24.37       18.80     11.04 o 
   3  -4   9      150.20      174.75     13.19 o 
   4  -4   9       84.28       90.67     11.14 o 
   5  -4   9       91.35       86.79     20.15 o 
   6  -4   9       37.54       42.59     19.50 o 
   7  -4   9        1.78       14.75     22.30 o 
  -6  -3   9       17.00        8.89     16.14 o 
  -5  -3   9        5.16       -2.37     15.35 o 
  -4  -3   9       17.67       24.30     15.95 o 
  -3  -3   9       47.14       44.77     16.69 o 
  -2  -3   9       32.34       30.81     14.64 o 
  -1  -3   9       67.73       68.70      8.73 o 
   0  -3   9       68.54       60.06      8.91 o 
   1  -3   9       81.40       74.76      9.92 o 
   2  -3   9      145.61      148.69     22.99 o 
   3  -3   9      137.33      157.62     16.65 o 
   4  -3   9       74.41       77.90     10.70 o 
   5  -3   9      142.81      153.16     22.14 o 
   6  -3   9        9.34        9.71     17.67 o 
   7  -3   9       28.15       49.52     22.77 o 
   8  -3   9        1.70        0.76     24.92 o 
  -7  -2   9        0.86       -1.88     18.16 o 
  -6  -2   9        8.04       14.42     16.88 o 
  -5  -2   9       35.57       28.60     17.59 o 
  -4  -2   9      175.67      159.00     21.73 o 
  -3  -2   9      109.38      112.18     18.84 o 
  -2  -2   9       23.92       39.43     14.92 o 
  -1  -2   9      131.13      130.68      9.72 o 
   0  -2   9       56.66       55.57      8.38 o 
   1  -2   9      157.91      184.78     19.50 o 
   2  -2   9      219.41      223.67     13.26 o 
   3  -2   9       16.20       26.10      9.79 o 
   4  -2   9        6.96        9.39      8.49 o 
   5  -2   9      108.22      128.57     21.30 o 
   6  -2   9       81.39      100.15     21.35 o 
   7  -2   9        2.84        3.27     21.02 o 
   8  -2   9        3.08       13.88     24.32 o 
  -7  -1   9       34.81       22.00     19.99 o 
  -6  -1   9       66.00       90.06     20.61 o 
  -5  -1   9       51.10       31.03     16.61 o 
  -4  -1   9       91.02       96.28     18.54 o 
  -3  -1   9      124.96      107.90     18.49 o 
  -2  -1   9       77.02       83.49     15.19 o 
  -1  -1   9      282.20      252.21     18.95 o 
   0  -1   9       76.35       74.34      8.83 o 
   1  -1   9       38.72       44.12      8.08 o 
   2  -1   9       16.00       21.80      7.99 o 
   3  -1   9       28.31       23.18      8.46 o 
   4  -1   9        2.02        7.82      7.92 o 
   5  -1   9       59.38       62.74     17.53 o 
   6  -1   9       18.20       26.75     19.31 o 
   7  -1   9       10.52       15.30     19.44 o 
   8  -1   9        2.78       -2.89     22.11 o 
  -7   0   9        3.86        0.03     17.07 o 
  -6   0   9        7.01        6.87     16.03 o 
  -5   0   9       71.12       67.11     18.71 o 
  -4   0   9       58.07       69.01     17.56 o 
  -3   0   9       28.00       33.54     14.81 o 
  -2   0   9       26.86       20.15     12.52 o 
  -1   0   9       24.26       28.63      6.35 o 
   0   0   9       26.80       23.14      9.45 o 
   1   0   9      230.91      251.35     22.67 o 
   2   0   9      203.90      189.93     12.31 o 
   3   0   9      179.43      211.74     13.81 o 
   4   0   9      189.44      193.82     26.39 o 
   5   0   9       96.01      106.70     19.20 o 
   6   0   9       63.75       91.26     20.56 o 
   7   0   9       12.64       12.02     19.52 o 
   8   0   9        0.68        4.25     22.82 o 
  -7   1   9        5.08       -1.61     18.05 o 
  -6   1   9       64.54       74.99     20.37 o 
  -5   1   9       43.61       24.92     16.33 o 
  -4   1   9       77.37       67.95     17.48 o 
  -3   1   9      223.03      223.92     21.40 o 
  -2   1   9       72.15       62.55     14.48 o 
  -1   1   9      408.92      391.98     13.90 o 
   0   1   9       46.72       45.04      5.78 o 
   1   1   9       89.04       97.09     11.25 o 
   2   1   9      190.56      218.27     12.82 o 
   3   1   9      215.58      235.35     16.06 o 
   4   1   9       52.59       37.08      8.88 o 
   5   1   9        6.44       17.31     15.79 o 
   6   1   9       13.92        7.85     15.90 o 
   7   1   9       25.66       52.30     21.76 o 
   8   1   9        4.94        1.31     20.34 o 
  -7   2   9        4.37       -0.40     13.24 o 
  -6   2   9       45.75       34.88     19.06 o 
  -5   2   9      186.79      184.66     23.34 o 
  -4   2   9       32.95       50.88     16.77 o 
  -3   2   9       39.61       42.81     14.42 o 
  -2   2   9       74.11       81.88     15.52 o 
  -1   2   9       83.27       82.53     10.57 o 
   0   2   9       11.02        9.72      5.10 o 
   1   2   9      253.25      250.39      9.49 o 
   2   2   9      497.51      511.37     17.65 o 
   3   2   9      562.83      565.97     21.98 o 
   4   2   9       24.79       19.15      8.10 o 
   5   2   9       21.33       49.08     17.37 o 
   6   2   9      119.80      117.09     21.73 o 
   8   2   9        0.56        2.51     12.13 o 
  -7   3   9       16.01       13.74     22.39 o 
  -6   3   9       10.03       11.91     12.86 o 
  -5   3   9        5.41       -0.65     10.86 o 
  -4   3   9      289.14      307.57     17.62 o 
  -3   3   9       36.75       43.18      9.83 o 
  -2   3   9       29.22       29.07      8.68 o 
  -1   3   9      189.28      198.64      9.03 o 
   0   3   9      161.82      158.15     10.95 o 
   1   3   9       32.99       45.98      5.83 o 
   2   3   9      149.44      162.08     11.33 o 
   3   3   9      184.73      161.76     11.32 o 
   6   3   9       61.55       47.77     13.74 o 
   7   3   9        0.43        2.75     11.59 o 
   8   3   9        5.17        4.72     12.41 o 
  -7   4   9        3.59        3.35     23.12 o 
  -6   4   9       35.43       39.35     18.46 o 
  -5   4   9       38.58       40.89     11.80 o 
  -4   4   9       29.21       30.88     10.69 o 
  -3   4   9       15.87       19.61      9.59 o 
  -2   4   9       63.99       64.98      9.52 o 
  -1   4   9       99.68      101.91      7.68 o 
   0   4   9       84.67       77.03      6.71 o 
   1   4   9       94.44       89.31      6.85 o 
   2   4   9      184.69      199.91     12.14 o 
   3   4   9      238.40      222.08     13.02 o 
   4   4   9       13.53        4.36     10.63 o 
   5   4   9       17.49       17.10     12.19 o 
   6   4   9      113.12      131.32     18.62 o 
   7   4   9       35.37       32.12     16.88 o 
   8   4   9       14.19       24.95     15.35 o 
  -7   5   9       20.44       13.42     25.30 o 
  -6   5   9       40.01       53.09     22.00 o 
  -5   5   9       15.81        9.98     11.17 o 
  -4   5   9       50.17       51.91     11.23 o 
  -3   5   9        9.50       12.53      9.17 o 
  -2   5   9       10.13       23.01      8.02 o 
  -1   5   9      287.77      289.89     11.11 o 
   0   5   9      443.45      455.09     12.60 o 
   1   5   9      385.45      360.76     12.78 o 
   2   5   9       33.21       36.62      7.86 o 
   3   5   9        7.80       10.00      7.01 o 
   4   5   9       14.52        3.79     11.13 o 
   5   5   9      115.56      117.55     17.45 o 
   6   5   9       72.84       59.77     15.35 o 
   7   5   9       21.72       28.17     14.32 o 
   8   5   9       12.63       17.48     13.44 o 
  -7   6   9        1.37        5.29     25.28 o 
  -6   6   9       19.94       15.46     18.81 o 
  -5   6   9       36.68       32.94     18.84 o 
  -4   6   9        5.42        5.94      9.82 o 
  -3   6   9       92.25       94.42     11.86 o 
  -2   6   9       86.39       87.95     11.00 o 
  -1   6   9      122.73      122.56      8.98 o 
   0   6   9      514.60      592.17     14.65 o 
   1   6   9      364.86      405.29     15.01 o 
   2   6   9        5.18       16.35      9.80 o 
   3   6   9       58.78       46.95     13.36 o 
   4   6   9      112.17       98.74     16.42 o 
   5   6   9       56.76       89.33     16.96 o 
   6   6   9        2.71       11.23     13.12 o 
   7   6   9       14.15       23.01     13.77 o 
   8   6   9        3.16       16.93     14.64 o 
  -6   7   9        4.77        0.65     20.67 o 
  -5   7   9       19.27        5.51     17.42 o 
  -4   7   9       14.99       14.94     14.32 o 
  -3   7   9        0.78        4.41      9.57 o 
  -2   7   9       15.09       22.63      7.60 o 
  -1   7   9        2.20        3.69      6.47 o 
   0   7   9        4.20        7.60      6.38 o 
   1   7   9       34.26       49.09      7.02 o 
   2   7   9      188.91      203.02     13.19 o 
   3   7   9        6.04       18.51     12.49 o 
   4   7   9      160.01      138.96     18.79 o 
   5   7   9       41.99       40.03     14.78 o 
   6   7   9       16.20       23.97     13.82 o 
   7   7   9       12.31       30.32     15.11 o 
   8   7   9        3.85        7.17     14.45 o 
  -6   8   9        2.83       -2.70     21.84 o 
  -5   8   9        9.38        0.55     17.34 o 
  -4   8   9      120.78      124.99     20.48 o 
  -3   8   9       19.91       14.59     14.26 o 
  -2   8   9        0.43       -0.58      7.26 o 
  -1   8   9       14.85       18.97      7.03 o 
   0   8   9      112.30       99.84      9.20 o 
   1   8   9       25.54       27.14      7.00 o 
   2   8   9      117.14       81.15     16.28 o 
   3   8   9       65.41       95.41     17.59 o 
   4   8   9       68.24       52.41     15.98 o 
   5   8   9      120.77      107.79     19.31 o 
   6   8   9        2.52       11.40     14.04 o 
   7   8   9        8.60        9.33     13.91 o 
  -6   9   9        4.10        2.29     24.05 o 
  -5   9   9       34.58       40.06     18.87 o 
  -4   9   9        0.73        2.07     14.64 o 
  -3   9   9      166.44      167.50     22.14 o 
  -2   9   9       99.86      105.01     21.20 o 
  -1   9   9      181.62      175.55     12.41 o 
   0   9   9      207.56      209.95     11.56 o 
   1   9   9      155.66      136.85     12.34 o 
   2   9   9       33.18       42.24     16.17 o 
   3   9   9       83.97       66.83     16.99 o 
   4   9   9      133.25      120.52     20.31 o 
   5   9   9       44.42       38.42     15.90 o 
   6   9   9       36.32       54.59     16.99 o 
   7   9   9       25.00       30.81     16.61 o 
  -6  10   9       10.03       30.92     27.13 o 
  -5  10   9        1.34      -11.02     19.66 o 
  -4  10   9        4.27        7.17     15.57 o 
  -3  10   9       62.57       76.51     19.11 o 
  -2  10   9      148.85      153.70     18.45 o 
  -1  10   9       32.23       38.49      8.75 o 
   0  10   9      314.07      316.00     13.91 o 
   1  10   9       69.96       59.17     19.63 o 
   2  10   9      175.93      175.82     23.40 o 
   3  10   9      135.27      118.20     20.56 o 
   4  10   9       14.26        8.94     15.92 o 
   5  10   9       41.10       39.51     16.58 o 
   6  10   9       10.17        5.48     14.86 o 
   7  10   9        0.34       -9.05     14.23 o 
  -5  11   9        0.56       -0.68     21.76 o 
  -4  11   9        0.51       -7.14     17.34 o 
  -3  11   9        4.96       -1.61     13.82 o 
  -2  11   9       36.98       38.58     12.57 o 
  -1  11   9       58.99       73.64     13.12 o 
   1  11   9       14.73       12.02     18.68 o 
   2  11   9      347.58      318.38     32.07 o 
   3  11   9       50.42       72.50     21.60 o 
   4  11   9       35.03       45.70     20.18 o 
   5  11   9       15.07       13.14     16.20 o 
   6  11   9        1.95       -1.69     15.92 o 
   7  11   9        0.21      -10.91     15.79 o 
  -5  12   9        5.75       -1.45     24.98 o 
  -4  12   9        6.39       -1.42     19.82 o 
  -3  12   9        1.24       -1.20     15.54 o 
  -2  12   9      176.26      166.67     17.37 o 
  -1  12   9       19.42       14.55     12.57 o 
   0  12   9       40.47       36.74     13.48 o 
   1  12   9      236.53      249.77     30.46 o 
   2  12   9       30.02        9.60     20.15 o 
   3  12   9        2.30        5.86     19.77 o 
   4  12   9       21.27       19.85     18.19 o 
   5  12   9        6.47      -15.71     15.71 o 
   6  12   9        4.30      -12.68     15.35 o 
  -4  13   9        1.65        3.74     23.45 o 
  -3  13   9       13.09       12.65     18.49 o 
  -2  13   9       28.87       31.15     13.12 o 
  -1  13   9       19.98        7.25     13.05 o 
   0  13   9       31.01       36.62     20.64 o 
   1  13   9       23.73       33.98     20.97 o 
   2  13   9       16.35       43.90     23.23 o 
   3  13   9        2.98       -4.77     23.18 o 
   4  13   9       12.38       12.79     19.03 o 
   5  13   9        0.43      -12.98     18.02 o 
   6  13   9        2.81       -4.72     17.81 o 
  -4  14   9        0.43       -8.73     24.00 o 
  -3  14   9        3.40       16.01     23.12 o 
  -2  14   9       11.64       17.68     14.80 o 
  -1  14   9        4.32        9.80     13.29 o 
   0  14   9       40.14       67.84     25.28 o 
   1  14   9       12.18       10.28     22.22 o 
   2  14   9       18.25        1.25     23.15 o 
   3  14   9        2.17      -10.17     25.63 o 
   4  14   9        1.83      -12.32     18.79 o 
   5  14   9        0.63       -4.66     21.05 o 
  -3  15   9        3.46       -7.36     22.36 o 
  -2  15   9        3.52        0.41     16.83 o 
  -1  15   9        4.04       19.37     15.82 o 
   0  15   9       15.05       32.94     24.24 o 
   1  15   9        2.64        5.75     24.92 o 
   2  15   9        3.06        6.68     24.38 o 
   3  15   9       12.20        9.05     27.27 o 
   4  15   9        0.47      -14.78     20.86 o 
  -2  16   9       14.35       11.18     18.40 o 
  -1  16   9       11.40        6.63     25.77 o 
   0  16   9        0.26        7.31     26.39 o 
   1  16   9        0.94       19.66     28.88 o 
   2  16   9        6.96       13.82     29.29 o 
   3  16   9        1.17       -6.76     27.98 o 
   1 -11  10        2.69       -4.01     16.91 o 
   2 -11  10        2.83       10.42     18.60 o 
   3 -11  10        3.08        8.81     17.89 o 
  -2 -10  10        3.52       -2.62     22.82 o 
  -1 -10  10        4.30       -7.01     21.08 o 
   1 -10  10        7.71       17.23     17.67 o 
   2 -10  10       20.34       15.32     17.01 o 
   3 -10  10        4.00       10.25     16.91 o 
   4 -10  10        0.52      -14.34     14.34 o 
  -3  -9  10        8.50       -7.50     22.52 o 
  -2  -9  10        1.20       -3.08     21.05 o 
  -1  -9  10       10.85       13.03     19.74 o 
   0  -9  10       30.54       27.81     20.07 o 
   1  -9  10       17.71       31.38     17.81 o 
   2  -9  10       21.52       29.61     17.26 o 
   3  -9  10        5.38      -13.42     13.42 o 
   4  -9  10        4.45        3.11     16.39 o 
   5  -9  10        3.11       13.55     17.78 o 
  -4  -8  10       27.97       35.15     24.90 o 
  -3  -8  10        4.61       -5.04     21.02 o 
  -2  -8  10        1.50       -5.45     18.62 o 
  -1  -8  10        5.68       -6.68     17.70 o 
   0  -8  10       77.13       77.48     13.50 o 
   1  -8  10       21.74       46.74     17.26 o 
   2  -8  10       73.87       74.93     19.47 o 
   3  -8  10       18.28       23.70     17.12 o 
   4  -8  10        6.03       12.08     17.94 o 
   5  -8  10       16.97       14.56     15.08 o 
  -4  -7  10        3.06       -7.23     21.60 o 
  -3  -7  10       14.42       23.61     20.78 o 
  -2  -7  10        4.76        0.14     17.56 o 
  -1  -7  10       43.25       56.77     18.92 o 
   0  -7  10       43.23       35.36     11.26 o 
   1  -7  10       69.08       62.82     12.19 o 
   2  -7  10       42.86       41.83     16.39 o 
   3  -7  10       46.85       51.59     18.98 o 
   4  -7  10        2.51       -0.03     15.68 o 
   5  -7  10       53.92       87.12     21.51 o 
   6  -7  10       44.30       61.82     21.49 o 
  -5  -6  10       10.40       -6.95     21.84 o 
  -4  -6  10        2.48       12.52     20.86 o 
  -3  -6  10       18.60       44.04     20.48 o 
  -2  -6  10       99.39       86.55     20.53 o 
  -1  -6  10       51.49       66.70     18.41 o 
   0  -6  10       22.22       16.05      9.92 o 
   1  -6  10       30.66       32.93     10.81 o 
   2  -6  10       24.29       22.53     10.40 o 
   3  -6  10       27.21       29.91     17.15 o 
   4  -6  10       35.83       44.99     17.97 o 
   5  -6  10        5.31       23.40     16.71 o 
   6  -6  10        7.21       12.76     20.83 o 
  -5  -5  10       10.04       -0.57     19.17 o 
  -4  -5  10        1.93      -13.77     17.75 o 
  -3  -5  10        3.70       10.12     17.59 o 
  -2  -5  10        7.37        1.23     15.87 o 
  -1  -5  10        2.82        1.09     15.30 o 
   0  -5  10       12.03       12.94      9.37 o 
   1  -5  10       16.86       20.27      9.88 o 
   2  -5  10       52.37       49.37     11.30 o 
   3  -5  10        9.84       11.78      9.14 o 
   4  -5  10       27.47       28.90     16.82 o 
   5  -5  10        7.82       13.28     16.85 o 
   6  -5  10       15.44       41.42     22.93 o 
   7  -5  10        6.09        6.90     25.63 o 
  -6  -4  10       30.08       27.65     17.94 o 
  -5  -4  10       18.94        6.24     15.24 o 
  -4  -4  10       46.06       58.11     20.26 o 
  -3  -4  10        4.83       -2.32     16.44 o 
  -2  -4  10       30.22       37.98     17.21 o 
  -1  -4  10       46.67       48.51     16.28 o 
   0  -4  10        1.93        7.92      8.46 o 
   1  -4  10       16.43       14.91      8.69 o 
   2  -4  10       45.96       57.21     10.93 o 
   3  -4  10       44.81       55.54     16.66 o 
   4  -4  10      103.57       90.77     11.85 o 
   5  -4  10       66.58       72.75     20.04 o 
   6  -4  10       11.62       22.33     20.48 o 
  -6  -3  10        8.58      -12.11     14.51 o 
  -5  -3  10       11.60       -7.25     15.11 o 
  -4  -3  10        1.87        3.16     15.68 o 
  -3  -3  10       16.82       13.91     16.17 o 
  -2  -3  10       37.67       36.37     15.73 o 
  -1  -3  10       40.41       45.62     16.01 o 
   0  -3  10      117.57      104.27     11.04 o 
   1  -3  10        9.08       14.03      8.42 o 
   2  -3  10       12.48        9.95      8.13 o 
   3  -3  10       54.54       67.01     10.75 o 
   4  -3  10      221.54      241.51     19.84 o 
   5  -3  10       44.68       66.77     14.55 o 
   6  -3  10       15.89        5.64     18.30 o 
   7  -3  10       11.24        0.33     22.44 o 
  -6  -2  10       27.67       18.87     17.83 o 
  -5  -2  10       14.60       14.51     16.55 o 
  -4  -2  10       69.81       57.10     18.65 o 
  -3  -2  10       17.60       22.28     16.03 o 
  -2  -2  10       21.51       30.68     14.92 o 
  -1  -2  10        1.96        1.85     13.55 o 
   0  -2  10       52.28       63.85      8.97 o 
   1  -2  10       64.85       67.60      9.70 o 
   2  -2  10       27.33       22.59      8.31 o 
   3  -2  10       11.99       15.40      8.42 o 
   4  -2  10       92.03       74.73     13.87 o 
   5  -2  10       28.27       29.59      9.96 o 
   6  -2  10       65.71       71.93     21.30 o 
   7  -2  10        2.45       12.68     22.25 o 
   8  -2  10        0.66       10.83     28.36 o 
  -6  -1  10       32.84       29.53     18.62 o 
  -5  -1  10       14.16       14.51     16.25 o 
  -4  -1  10       82.71       71.74     19.17 o 
  -3  -1  10       38.29       35.86     16.91 o 
  -2  -1  10       52.38       47.69     15.49 o 
  -1  -1  10       43.94       35.64     14.26 o 
   0  -1  10       29.62       25.80      7.41 o 
   1  -1  10      115.89       97.02     10.03 o 
   2  -1  10      344.37      314.21     15.49 o 
   3  -1  10       33.25       33.31      9.09 o 
   4  -1  10      239.73      230.64     21.60 o 
   5  -1  10        4.44        8.70     16.31 o 
   6  -1  10        4.75       13.50     18.02 o 
   7  -1  10       16.67       32.94     23.20 o 
   8  -1  10        0.89      -20.12     25.33 o 
  -6   0  10       34.64       28.14     18.41 o 
  -5   0  10       14.28       13.72     17.37 o 
  -4   0  10      238.57      229.43     24.98 o 
  -3   0  10      318.50      287.51     25.11 o 
  -2   0  10      135.70      117.33     12.75 o 
  -1   0  10      358.87      346.95     24.00 o 
   0   0  10        2.22        1.85      6.45 o 
   1   0  10       51.52       50.92      8.51 o 
   2   0  10       28.25       29.70      8.95 o 
   3   0  10       37.91       43.42      9.40 o 
   4   0  10      100.36       97.29     11.52 o 
   5   0  10       39.95       48.40     17.21 o 
   6   0  10       14.81       40.74     18.65 o 
   7   0  10        1.91        3.52     20.34 o 
   8   0  10        5.49       14.59     24.92 o 
  -6   1  10       47.83       29.12     19.36 o 
  -5   1  10       18.78        9.41     16.63 o 
  -4   1  10      137.04      137.16     21.65 o 
  -3   1  10       23.50       38.04     15.62 o 
  -2   1  10        5.61       19.01     13.96 o 
  -1   1  10      242.19      246.33     20.91 o 
   0   1  10       88.88       96.32      8.35 o 
   1   1  10       45.35       42.49      8.17 o 
   2   1  10       36.13       59.53      9.52 o 
   3   1  10        2.25        3.87      7.79 o 
   4   1  10      130.15      134.91     15.15 o 
   5   1  10       26.33       48.73     17.67 o 
   6   1  10        3.87        8.81     17.23 o 
   7   1  10        4.46        3.52     19.91 o 
   8   1  10        5.80        4.53     22.22 o 
  -6   2  10        6.65       10.66     19.11 o 
  -5   2  10       12.78       -5.73     17.15 o 
  -4   2  10      113.58      111.31     19.99 o 
  -3   2  10      159.08      176.86     21.21 o 
  -2   2  10       49.67       51.29     10.41 o 
  -1   2  10      255.72      243.74     18.45 o 
   0   2  10      141.75      141.06     11.70 o 
   1   2  10      314.20      266.89     19.82 o 
   2   2  10      338.85      345.97     15.61 o 
   3   2  10      392.55      377.80     27.34 o 
   4   2  10       33.44       25.36      9.19 o 
   5   2  10       43.34       41.61     16.82 o 
   6   2  10        6.95        6.82     17.15 o 
   8   2  10        5.20        1.91     11.73 o 
  -6   3  10       48.04       35.06     14.49 o 
  -5   3  10        4.66        3.67     11.10 o 
  -4   3  10       27.91       17.40     11.10 o 
  -3   3  10        6.99        4.71      9.78 o 
  -2   3  10      112.92      128.91     12.18 o 
  -1   3  10      176.05      178.14      9.25 o 
   0   3  10       70.01       68.72      7.04 o 
   1   3  10      140.48      115.91     18.04 o 
   2   3  10       15.16       12.61      7.49 o 
   3   3  10      180.34      172.90     12.11 o 
   4   3  10        1.43        6.93     10.55 o 
   6   3  10       24.84       31.06     13.31 o 
   7   3  10       14.05       14.02     13.74 o 
   8   3  10       14.19       15.84     13.82 o 
  -6   4  10       16.00       10.55     18.02 o 
  -5   4  10       10.35       14.63     11.77 o 
  -4   4  10       41.17       42.84     12.24 o 
  -3   4  10       19.85       29.46     10.65 o 
  -2   4  10       27.92       25.36      9.04 o 
  -1   4  10       62.37       62.67      7.46 o 
   0   4  10       20.26       29.91      6.56 o 
   1   4  10       67.62       74.64      9.13 o 
   2   4  10      203.72      190.48     12.51 o 
   3   4  10       77.45       78.73     10.15 o 
   4   4  10       22.60       21.32     13.28 o 
   5   4  10       30.56       47.55     14.53 o 
   6   4  10        5.68        1.20     12.11 o 
   7   4  10       30.41       37.60     15.57 o 
   8   4  10        3.74        9.35     16.50 o 
  -6   5  10        1.81        5.18     20.97 o 
  -5   5  10       31.87       40.65     13.21 o 
  -4   5  10        6.39       -0.37      9.99 o 
  -3   5  10       26.00       26.45      9.80 o 
  -2   5  10      133.82      132.74     12.53 o 
  -1   5  10      114.16      121.70      8.82 o 
   0   5  10      341.78      352.66     11.87 o 
   1   5  10       22.40       35.68      6.52 o 
   2   5  10       57.48       53.45      8.98 o 
   3   5  10       17.90       26.93      8.09 o 
   4   5  10       36.57       18.51     12.98 o 
   5   5  10        8.38       14.92     13.06 o 
   6   5  10       44.24       35.20     14.75 o 
   7   5  10        9.38       11.15     13.63 o 
   8   5  10       16.80        8.48     13.47 o 
  -6   6  10       17.70       18.57     19.85 o 
  -5   6  10       88.08       69.48     20.42 o 
  -4   6  10       63.88       55.75     12.76 o 
  -3   6  10      196.47      193.03     15.43 o 
  -2   6  10       26.83       18.10      9.11 o 
  -1   6  10      130.85      121.65      9.41 o 
   0   6  10      111.84      119.31      8.49 o 
   1   6  10       81.93       87.88      7.93 o 
   2   6  10      283.64      297.27     16.35 o 
   3   6  10       43.36       48.46      9.19 o 
   4   6  10       21.56       29.69     13.80 o 
   5   6  10        4.81        8.26     12.38 o 
   6   6  10       12.56       -0.74     12.13 o 
   7   6  10        0.73       12.41     13.85 o 
   8   6  10       11.88       25.44     15.38 o 
  -6   7  10        5.23       18.35     20.31 o 
  -5   7  10        2.02       -8.97     17.67 o 
  -4   7  10       48.41       59.96     18.13 o 
  -3   7  10      133.48      140.35     14.20 o 
  -2   7  10       26.98       32.14      9.78 o 
  -1   7  10       25.84       23.22      7.75 o 
   0   7  10       14.74       16.41      7.10 o 
   1   7  10       40.78       49.80      7.75 o 
   2   7  10       12.04       25.41      8.50 o 
   3   7  10       28.29       36.76     13.25 o 
   4   7  10       48.63       52.98     15.71 o 
   5   7  10       33.41       37.60     14.45 o 
   6   7  10       41.14       41.94     16.06 o 
   7   7  10        1.41       11.64     14.32 o 
  -6   8  10        0.09        1.04     24.02 o 
  -5   8  10       10.35        7.63     20.91 o 
  -4   8  10       33.05       15.87     15.19 o 
  -3   8  10      120.42      104.46     18.68 o 
  -2   8  10       27.37       33.36     10.00 o 
  -1   8  10       97.49      121.94     15.21 o 
   0   8  10       39.51       38.89      8.15 o 
   1   8  10       23.85       19.95      7.19 o 
   2   8  10       31.20       27.13      8.87 o 
   3   8  10        5.21       10.50     13.50 o 
   4   8  10       75.07       50.34     16.25 o 
   5   8  10       40.85       62.91     16.63 o 
   6   8  10       22.84       25.71     15.27 o 
   7   8  10        3.82       -2.21     12.73 o 
  -6   9  10       24.88       29.61     26.80 o 
  -5   9  10       13.21       14.29     18.81 o 
  -4   9  10        3.28       -0.25     15.41 o 
  -3   9  10      110.67      116.00     19.63 o 
  -2   9  10       74.37       70.93     11.45 o 
  -1   9  10      219.27      231.02     13.81 o 
   0   9  10       72.32       58.99      8.97 o 
   1   9  10       42.34       33.56      9.82 o 
   2   9  10       36.36       25.06     14.89 o 
   3   9  10       56.85       36.78     15.87 o 
   4   9  10        8.24       -0.49     14.62 o 
   5   9  10        7.08       10.39     14.67 o 
   6   9  10       11.44       14.48     15.68 o 
   7   9  10        0.68        1.01     15.22 o 
  -5  10  10        5.05        6.46     20.29 o 
  -4  10  10       40.51       22.71     19.61 o 
  -3  10  10        8.20       12.54     14.62 o 
  -2  10  10        2.69        8.37     14.51 o 
  -1  10  10       19.39       18.41      8.28 o 
   0  10  10       31.16       30.23      8.86 o 
   1  10  10      173.21      206.09     26.50 o 
   2  10  10      138.32      175.36     25.36 o 
   3  10  10      105.36      146.89     22.69 o 
   4  10  10       44.71       65.20     18.65 o 
   5  10  10        2.02       -1.06     14.37 o 
   6  10  10        4.63       12.19     16.12 o 
   7  10  10        8.53       -4.42     15.05 o 
  -5  11  10        0.56      -11.23     20.42 o 
  -4  11  10        4.38        6.68     19.03 o 
  -3  11  10       18.57        0.65     15.00 o 
  -2  11  10        6.55        5.48     16.91 o 
  -1  11  10        5.11        3.45     11.43 o 
   0  11  10      134.43      120.04     11.32 o 
   1  11  10       50.14       71.77     21.90 o 
   2  11  10      128.25      129.25     24.35 o 
   3  11  10       59.23       54.48     20.81 o 
   4  11  10        1.66       -6.84     16.91 o 
   5  11  10        6.87       -9.38     15.11 o 
   6  11  10        0.70       -0.25     14.15 o 
  -4  12  10        6.36        5.10     18.95 o 
  -3  12  10       22.48       47.66     18.71 o 
  -2  12  10       51.19       42.32     14.10 o 
  -1  12  10        6.99       10.38     12.10 o 
   0  12  10      103.77      112.20     15.87 o 
   1  12  10       18.74       19.39     20.70 o 
   2  12  10       46.69       39.95     22.55 o 
   4  12  10       42.43       51.78     22.41 o 
   5  12  10        1.89      -10.61     16.96 o 
   6  12  10        4.24       -9.38     17.01 o 
  -4  13  10        3.92       -9.65     22.36 o 
  -3  13  10       11.22        3.71     18.35 o 
  -2  13  10       16.05       11.10     13.01 o 
  -1  13  10       56.88       61.40     14.98 o 
   0  13  10       32.66       35.61     12.84 o 
   1  13  10       23.47       36.02     22.63 o 
   2  13  10       39.11       49.30     24.19 o 
   3  13  10        1.59       22.63     24.40 o 
   4  13  10        6.00       -5.92     23.37 o 
   5  13  10        3.62      -12.19     16.66 o 
  -3  14  10       16.95        8.81     23.59 o 
  -2  14  10       17.08       11.55     15.19 o 
  -1  14  10       24.33       17.95     14.55 o 
   0  14  10       19.60       25.99     22.39 o 
   1  14  10        4.95       12.87     21.87 o 
   2  14  10        6.62        4.42     24.30 o 
   3  14  10       10.85        9.68     25.33 o 
   4  14  10        0.91      -22.36     22.36 o 
   5  14  10        5.87        2.64     21.95 o 
  -2  15  10        3.71        5.41     16.59 o 
  -1  15  10       14.13       12.40     17.18 o 
   0  15  10        1.12       -3.11     25.93 o 
   1  15  10        0.33        1.28     22.85 o 
   2  15  10        1.62        0.71     27.73 o 
   3  15  10        0.36      -12.71     29.15 o 
   4  15  10       11.08        4.36     23.78 o 
  -1  16  10        4.45        1.09     27.73 o 
   0  16  10        7.62       -0.55     25.82 o 
   1  16  10        1.35       -8.29     26.09 o 
   2  16  10        7.81       -3.38     28.63 o 
   1 -10  11        0.69        2.54     17.91 o 
   2 -10  11        0.81       12.19     18.65 o 
   3 -10  11        0.02       13.85     19.96 o 
  -2  -9  11        0.96       -0.16     21.98 o 
  -1  -9  11       20.44       19.96     21.68 o 
   1  -9  11        1.20       20.45     18.11 o 
   2  -9  11        8.23        5.13     17.59 o 
   3  -9  11        0.71        2.89     18.13 o 
   4  -9  11        8.14       15.11     18.84 o 
  -3  -8  11       14.54       -2.73     22.77 o 
  -2  -8  11       39.42       12.38     20.94 o 
  -1  -8  11       12.48       26.01     21.32 o 
   0  -8  11       34.35       26.18     18.92 o 
   1  -8  11        9.56       13.74     17.15 o 
   2  -8  11        3.58       -3.93     16.09 o 
   3  -8  11        2.12        8.89     17.31 o 
   4  -8  11        0.54      -10.80     15.38 o 
   5  -8  11        1.61       -2.84     16.50 o 
  -4  -7  11        1.06        1.94     26.48 o 
  -3  -7  11        3.52        4.12     21.00 o 
  -2  -7  11       56.01       41.42     20.40 o 
  -1  -7  11        6.96        5.75     18.13 o 
   0  -7  11       52.89       46.60     18.81 o 
   1  -7  11        8.52       13.95     11.64 o 
   2  -7  11       28.10       48.43     19.01 o 
   3  -7  11        2.46       10.93     17.26 o 
   4  -7  11       12.02        7.99     16.96 o 
   5  -7  11       10.28        7.66     16.50 o 
  -4  -6  11       11.91       -0.16     24.57 o 
  -3  -6  11       25.39       13.52     20.64 o 
  -2  -6  11       38.75       36.95     19.28 o 
  -1  -6  11      212.29      202.24     25.36 o 
   0  -6  11       32.18       19.25     16.36 o 
   1  -6  11        2.69        6.44     10.51 o 
   2  -6  11       55.34       35.79     11.98 o 
   3  -6  11        7.64        3.03     15.02 o 
   4  -6  11        9.06        2.73     16.93 o 
   5  -6  11       11.70       16.47     16.14 o 
   6  -6  11       23.62       17.83     19.61 o 
  -5  -5  11       10.18        2.07     23.23 o 
  -4  -5  11        8.42       -7.58     21.21 o 
  -3  -5  11       13.50       29.72     20.34 o 
  -2  -5  11       20.73       19.58     17.86 o 
  -1  -5  11       20.46       25.25     17.23 o 
   0  -5  11       30.31       20.12     15.46 o 
   1  -5  11       15.80        7.98      9.56 o 
   2  -5  11       54.78       45.82     11.24 o 
   3  -5  11       28.41       39.91     11.57 o 
   4  -5  11       14.59       -3.38     14.70 o 
   5  -5  11        4.69       13.25     16.61 o 
   6  -5  11        0.78        2.78     16.77 o 
  -5  -4  11       27.18       19.39     18.30 o 
  -4  -4  11       34.40       18.65     20.94 o 
  -3  -4  11       22.99       16.17     18.68 o 
  -2  -4  11       19.08       17.81     16.91 o 
  -1  -4  11       39.01       48.18     18.46 o 
   0  -4  11        1.79        4.83     14.32 o 
   1  -4  11       11.59       10.53      9.44 o 
   2  -4  11      113.52      131.50     13.60 o 
   3  -4  11       23.77       24.35     10.34 o 
   4  -4  11        8.31       10.94     10.13 o 
   5  -4  11       15.63       24.70     17.45 o 
   6  -4  11        1.11       -3.22     16.74 o 
   7  -4  11        0.15        2.05     23.53 o 
  -5  -3  11        0.02      -14.42     14.42 o 
  -4  -3  11       10.42      -12.16     15.13 o 
  -3  -3  11        0.55       -0.90     16.55 o 
  -2  -3  11       25.17       32.01     17.01 o 
  -1  -3  11       12.12       34.00     16.52 o 
   0  -3  11       89.81       66.68     10.57 o 
   1  -3  11       85.37       82.36     11.32 o 
   2  -3  11       35.43       16.38      9.47 o 
   3  -3  11        2.17        2.93      9.11 o 
   4  -3  11       10.97       26.63     10.35 o 
   5  -3  11       33.30       55.43     19.77 o 
   6  -3  11        4.46       18.46     16.36 o 
   7  -3  11        3.07       21.49     25.36 o 
  -6  -2  11        2.99       -5.24     17.34 o 
  -5  -2  11        7.46       -8.70     16.06 o 
  -4  -2  11       26.35        2.07     16.58 o 
  -3  -2  11       62.78       58.46     18.05 o 
  -2  -2  11       99.28      104.73     19.39 o 
  -1  -2  11       23.16       17.07     14.75 o 
   0  -2  11       69.55       71.31     10.20 o 
   1  -2  11        0.22       -1.22      7.99 o 
   2  -2  11       62.78       60.99     10.41 o 
   3  -2  11       21.86       24.35      9.84 o 
   4  -2  11       35.58       42.92     10.50 o 
   5  -2  11       59.74       59.39     11.47 o 
   6  -2  11        6.95        7.99     19.66 o 
   7  -2  11        0.19        4.85     21.87 o 
  -6  -1  11        7.33       -6.11     17.67 o 
  -5  -1  11        5.91        5.81     16.99 o 
  -4  -1  11       29.71       16.20     17.31 o 
  -3  -1  11        9.28       19.31     16.22 o 
  -2  -1  11       31.56       35.28     16.47 o 
  -1  -1  11       83.11       76.43     17.48 o 
   0  -1  11       50.41       50.12      9.20 o 
   1  -1  11       98.45       91.28     10.39 o 
   2  -1  11       35.85       40.26      9.47 o 
   3  -1  11       95.92       95.03     11.59 o 
   4  -1  11        2.91       13.36      9.34 o 
   5  -1  11        2.40       -0.79      9.92 o 
   6  -1  11      108.78      114.17     23.94 o 
   7  -1  11        5.00       -6.76     23.42 o 
  -6   0  11        4.72        0.52     18.19 o 
  -5   0  11        0.16      -16.25     16.25 o 
  -4   0  11      119.80      107.65     21.35 o 
  -3   0  11       42.14       29.01     16.06 o 
  -2   0  11      266.74      249.52     24.87 o 
  -1   0  11      186.74      177.73     20.70 o 
   0   0  11      224.62      226.69     13.32 o 
   1   0  11      252.56      239.39     14.27 o 
   2   0  11       40.70       46.21      9.29 o 
   3   0  11        3.36        5.12      8.38 o 
   4   0  11       68.92       72.10     11.42 o 
   5   0  11        6.68       14.19      9.95 o 
   6   0  11        1.34        1.80     18.92 o 
   7   0  11        1.16      -12.76     20.61 o 
  -6   1  11        2.78      -16.71     17.83 o 
  -5   1  11        4.87       -5.04     17.21 o 
  -4   1  11       80.83      100.59     20.70 o 
  -3   1  11       53.93       61.95     18.16 o 
  -2   1  11      536.68      504.78     31.00 o 
  -1   1  11       71.67       49.33     14.92 o 
   0   1  11       82.14       77.11     16.28 o 
   1   1  11       59.92       59.91      9.41 o 
   2   1  11       13.43       10.56      8.13 o 
   3   1  11       84.70       71.11     10.75 o 
   4   1  11      109.95      126.38     12.83 o 
   5   1  11       26.77       18.76     15.79 o 
   6   1  11        3.59       -1.77     19.03 o 
   7   1  11        9.13        0.55     22.11 o 
   8   1  11        0.75       -1.94     25.30 o 
  -6   2  11       37.93       39.56     15.53 o 
  -5   2  11       44.31       18.35     19.28 o 
  -4   2  11       16.26       24.27     17.40 o 
  -3   2  11       51.08       53.36     18.02 o 
  -2   2  11       24.32       32.36     10.27 o 
  -1   2  11       44.15       45.55      9.84 o 
   0   2  11       73.13       62.84      9.38 o 
   1   2  11       57.53       73.08     14.42 o 
   2   2  11       25.30       28.76      8.70 o 
   3   2  11       40.59       33.17      9.39 o 
   4   2  11       75.54       76.02     11.58 o 
   5   2  11       49.56       70.46     19.20 o 
   6   2  11       96.46      106.45     22.71 o 
   8   2  11        3.46        6.41     12.00 o 
  -6   3  11        2.90       -7.57     14.17 o 
  -5   3  11        5.86        0.11     11.91 o 
  -4   3  11       48.60       52.64     13.28 o 
  -3   3  11       98.09       99.53     13.35 o 
  -2   3  11       42.94       47.46     11.28 o 
  -1   3  11      127.89      124.34     11.49 o 
   0   3  11       53.06       53.38      9.09 o 
   1   3  11      210.99      214.70     13.80 o 
   2   3  11      122.78      114.38     11.40 o 
   3   3  11       27.29       25.94      8.59 o 
   4   3  11       94.34       71.90     14.92 o 
   5   3  11      189.08      203.31     21.68 o 
   6   3  11        9.56        6.68     12.24 o 
   7   3  11       26.14       31.28     14.86 o 
   8   3  11        0.76        9.60     13.69 o 
  -6   4  11        2.71        3.46     20.89 o 
  -5   4  11       38.14       34.74     14.25 o 
  -4   4  11       47.64       47.59     15.60 o 
  -3   4  11       11.48       10.30     10.66 o 
  -2   4  11       66.78       64.31     11.83 o 
  -1   4  11       66.72       64.08     10.26 o 
   0   4  11      202.12      217.84     13.28 o 
   1   4  11       53.60       66.83      9.69 o 
   2   4  11       64.19       64.50      9.76 o 
   3   4  11        4.83        4.18      8.52 o 
   4   4  11      153.48      150.55     13.54 o 
   5   4  11       25.14       24.16     15.02 o 
   6   4  11       64.96       41.58     15.87 o 
   7   4  11        9.00       13.63     13.82 o 
   8   4  11        5.17       -0.71     15.71 o 
  -6   5  11       24.37       15.02     21.92 o 
  -5   5  11       15.80       13.12     12.54 o 
  -4   5  11       20.25       21.15     11.06 o 
  -3   5  11       50.59       47.98     11.62 o 
  -2   5  11      121.26      109.65     12.52 o 
  -1   5  11      248.98      262.35     14.94 o 
   0   5  11       81.92      100.94      8.54 o 
   1   5  11       16.27       20.03      8.17 o 
   2   5  11      114.29      105.13     11.19 o 
   3   5  11       25.34       22.99      8.75 o 
   4   5  11       43.73       42.10     15.38 o 
   5   5  11       41.85       32.15     16.58 o 
   6   5  11        4.67        1.85     13.88 o 
   7   5  11        8.05       -0.03     13.39 o 
  -6   6  11       11.88       -0.41     23.53 o 
  -5   6  11       13.62       29.18     20.23 o 
  -4   6  11       16.99       14.38     12.04 o 
  -3   6  11      213.83      194.70     15.87 o 
  -2   6  11       27.10       29.59     10.30 o 
  -1   6  11        9.66       10.79      9.24 o 
   0   6  11       30.75       35.69      7.29 o 
   1   6  11       78.43       82.05     10.50 o 
   2   6  11        7.30        9.46      8.19 o 
   3   6  11        9.12        8.87      8.25 o 
   4   6  11        4.92        7.53     13.14 o 
   5   6  11       16.69       20.86     15.05 o 
   6   6  11        5.56       10.69     13.52 o 
   7   6  11        0.36        5.89     13.66 o 
  -6   7  11        2.10       10.74     23.15 o 
  -5   7  11       14.48        3.11     17.37 o 
  -4   7  11        1.03       -1.66     17.51 o 
  -3   7  11       19.56       29.54     11.54 o 
  -2   7  11      146.81      142.58     13.90 o 
  -1   7  11      203.90      201.84     12.02 o 
   0   7  11       41.50       40.33      8.09 o 
   1   7  11       30.73       36.09      9.53 o 
   2   7  11       30.54       24.90      8.86 o 
   3   7  11       47.57       35.68      9.68 o 
   4   7  11       78.27       59.93     16.50 o 
   5   7  11       63.69       68.93     18.41 o 
   6   7  11       26.24       39.70     15.13 o 
   7   7  11        2.29        1.91     13.01 o 
  -5   8  11       12.41       25.82     24.00 o 
  -4   8  11       63.49       61.60     20.56 o 
  -3   8  11       33.87       23.31     14.86 o 
  -2   8  11      118.02      125.93     13.31 o 
  -1   8  11       36.59       31.95      8.44 o 
   0   8  11       31.58       37.17      8.36 o 
   1   8  11       33.70       33.31      7.97 o 
   2   8  11       57.49       67.31     10.78 o 
   3   8  11        0.89        6.30     13.55 o 
   4   8  11        4.82       -1.80     14.21 o 
   5   8  11       30.57       38.50     16.77 o 
   6   8  11        3.64       12.57     14.29 o 
   7   8  11        8.20       12.92     13.50 o 
  -5   9  11        1.82      -18.13     18.13 o 
  -4   9  11       19.09       -4.44     16.06 o 
  -3   9  11        1.06        5.32     14.94 o 
  -2   9  11        2.11       -5.92      9.36 o 
  -1   9  11       30.70       29.88      9.23 o 
   0   9  11       61.85       61.53      9.39 o 
   1   9  11       40.48       32.04      8.58 o 
   2   9  11      114.20      139.98     13.26 o 
   3   9  11       59.86       72.07     18.90 o 
   4   9  11      116.32      115.64     21.16 o 
   5   9  11       39.67       23.56     16.66 o 
   6   9  11       30.24       31.14     16.14 o 
   7   9  11        0.10       -2.35     14.67 o 
  -5  10  11        4.99      -14.83     20.40 o 
  -4  10  11        4.45       -6.19     19.33 o 
  -3  10  11        2.45       -2.64     16.52 o 
  -2  10  11       33.52       33.78     14.81 o 
  -1  10  11       26.71       23.76      8.87 o 
   0  10  11       11.05       23.27      8.69 o 
   1  10  11       45.43       67.23     12.01 o 
   2  10  11       22.43       21.21     17.01 o 
   3  10  11      200.84      209.88     25.60 o 
   4  10  11        8.72       -7.17     15.46 o 
   5  10  11       36.25       27.19     17.37 o 
   6  10  11       38.71       36.29     17.86 o 
  -5  11  11        0.25       10.93     22.93 o 
  -4  11  11        8.33        2.13     20.61 o 
  -3  11  11       13.90       -5.10     17.26 o 
  -2  11  11       38.41       26.39     17.56 o 
  -1  11  11       51.19       38.27     12.76 o 
   0  11  11       87.44       98.39     11.24 o 
   1  11  11       11.44        9.82     19.91 o 
   2  11  11       39.10       29.48     18.35 o 
   3  11  11       15.56       15.16     19.14 o 
   4  11  11       34.21       22.90     19.11 o 
   5  11  11       18.95       22.80     16.96 o 
   6  11  11        2.96        8.92     15.08 o 
  -4  12  11       16.66        8.48     21.95 o 
  -3  12  11       10.60        1.25     19.25 o 
  -2  12  11        9.08       11.56     19.11 o 
  -1  12  11        1.37        7.07     12.66 o 
   0  12  11       30.45       31.42     13.67 o 
   1  12  11       11.61       -8.29     18.84 o 
   2  12  11       17.94       11.02     21.35 o 
   3  12  11        9.28       20.29     21.57 o 
   4  12  11        3.27       -4.99     22.41 o 
   5  12  11        1.73       -5.51     16.52 o 
   6  12  11        0.72      -12.65     16.61 o 
  -3  13  11       14.25        3.68     22.00 o 
  -2  13  11       14.98       13.42     20.75 o 
  -1  13  11       63.07       50.31     15.21 o 
   0  13  11        7.22        4.49     13.49 o 
   1  13  11       21.20       25.99     23.97 o 
   2  13  11        8.96       20.42     22.77 o 
   3  13  11        3.52        9.13     25.36 o 
   4  13  11        8.41        7.04     24.46 o 
   5  13  11        0.50        7.01     20.45 o 
  -3  14  11        4.23        8.89     24.65 o 
  -2  14  11       11.31        7.47     21.92 o 
  -1  14  11        0.69       -0.25     15.50 o 
   0  14  11        5.09        0.14     22.20 o 
   1  14  11       48.73       34.68     26.12 o 
   2  14  11       10.61       11.56     25.85 o 
   3  14  11        5.63      -11.97     27.70 o 
   4  14  11        6.40        8.07     27.21 o 
  -2  15  11        0.01       13.31     26.04 o 
  -1  15  11       14.47       28.30     25.92 o 
   0  15  11        9.12       18.32     27.46 o 
   1  15  11        4.53        5.70     24.95 o 
   2  15  11        5.27       -2.67     26.80 o 
   3  15  11        0.19      -10.66     29.07 o 
   0  16  11        2.19       -4.96     26.64 o 
   1  16  11        0.67        1.55     28.74 o 
  -1  -9  12        7.66        8.43     24.95 o 
   2  -9  12        6.50       23.56     20.83 o 
   3  -9  12        0.88        8.48     20.61 o 
  -2  -8  12       11.93       -5.73     23.15 o 
  -1  -8  12        0.65        1.61     21.16 o 
   0  -8  12        5.19       -0.55     19.41 o 
   2  -8  12       11.00       18.16     20.07 o 
   3  -8  12        3.88       -0.57     16.52 o 
   4  -8  12        7.70       10.63     18.35 o 
  -3  -7  12       12.73        7.72     23.83 o 
  -2  -7  12       16.72       15.84     22.11 o 
  -1  -7  12        9.60        1.06     19.44 o 
   0  -7  12        5.16       -5.75     18.19 o 
   1  -7  12       25.54       36.31     13.70 o 
   2  -7  12       26.05       38.04     18.71 o 
   3  -7  12        4.66       10.88     17.72 o 
   4  -7  12        9.78        9.46     17.10 o 
   5  -7  12        0.50        3.11     17.15 o 
  -3  -6  12       10.19       18.05     23.53 o 
  -2  -6  12       39.85       25.77     20.51 o 
  -1  -6  12       36.97       39.13     20.12 o 
   0  -6  12       27.83       30.35     18.62 o 
   1  -6  12        8.62        3.46     10.91 o 
   2  -6  12       20.66       16.86     12.31 o 
   3  -6  12        0.55        4.36     17.91 o 
   4  -6  12        8.19       -5.64     15.92 o 
   5  -6  12        0.77        5.92     15.84 o 
  -4  -5  12        2.55       -1.91     23.75 o 
  -3  -5  12       70.71       48.97     22.55 o 
  -2  -5  12       31.66        4.96     18.49 o 
  -1  -5  12       61.58       60.64     19.85 o 
   0  -5  12        3.98        5.84     16.52 o 
   1  -5  12       32.18       31.35     11.30 o 
   2  -5  12       22.20       23.83     11.32 o 
   3  -5  12       10.36        8.03     10.93 o 
   4  -5  12        3.15       -6.19     16.39 o 
   5  -5  12        4.30       -1.77     16.33 o 
   6  -5  12        2.32       -4.14     17.48 o 
  -4  -4  12        1.09        3.14     22.96 o 
  -3  -4  12        0.45       -0.46     19.14 o 
  -2  -4  12       22.49       40.25     19.06 o 
  -1  -4  12        8.35        7.74     16.42 o 
   0  -4  12       85.02       71.50     18.08 o 
   1  -4  12       10.95        9.84      9.97 o 
   2  -4  12       48.10       35.12     11.18 o 
   3  -4  12        6.87       10.69     10.71 o 
   4  -4  12        8.80       33.18     16.71 o 
   5  -4  12       26.80       27.10     18.41 o 
   6  -4  12        8.78       -1.01     16.74 o 
  -5  -3  12       19.05       16.69     18.43 o 
  -4  -3  12        1.93        7.25     16.88 o 
  -3  -3  12        0.98        0.71     18.84 o 
  -2  -3  12       22.55       31.41     18.24 o 
  -1  -3  12       50.52       63.15     18.73 o 
   0  -3  12        0.09        5.07     15.22 o 
   1  -3  12       49.31       38.21     10.04 o 
   2  -3  12       98.96       92.76     12.24 o 
   3  -3  12        1.04       -6.02      8.93 o 
   4  -3  12       13.80       12.93     10.56 o 
   5  -3  12        7.35        3.93     17.26 o 
   6  -3  12        7.68       -3.16     15.90 o 
  -5  -2  12        2.61       -5.45     15.84 o 
  -4  -2  12       21.65        9.52     16.17 o 
  -3  -2  12        9.67        4.04     16.14 o 
  -2  -2  12       52.31       79.81     20.10 o 
  -1  -2  12       14.80       28.39     16.09 o 
   0  -2  12       23.32       28.66     16.36 o 
   1  -2  12       36.97       38.37      9.63 o 
   2  -2  12       11.93        8.13      8.72 o 
   3  -2  12       22.85       14.84      9.81 o 
   4  -2  12       45.62       42.93     11.10 o 
   5  -2  12       18.76       27.96     11.55 o 
   6  -2  12       10.78       10.66     17.61 o 
   7  -2  12        3.88        4.25     25.36 o 
  -5  -1  12       10.01        2.26     17.89 o 
  -4  -1  12       25.94       28.36     18.00 o 
  -3  -1  12       36.96       33.32     17.40 o 
  -2  -1  12       90.18       79.70     19.36 o 
  -1  -1  12        3.09        9.54     15.38 o 
   0  -1  12      114.34      116.76     19.28 o 
   1  -1  12      184.74      165.06     15.46 o 
   2  -1  12       62.91       75.24     11.65 o 
   3  -1  12       17.93       21.62     10.05 o 
   4  -1  12       80.46       62.94     14.66 o 
   5  -1  12       67.29       60.72     12.56 o 
   6  -1  12        6.34        2.81     16.71 o 
   7  -1  12        2.54       -5.94     24.90 o 
  -5   0  12        6.40        8.34     17.67 o 
  -4   0  12       19.50        3.46     16.55 o 
  -3   0  12       29.01       22.60     17.42 o 
  -2   0  12       62.58       51.92     17.75 o 
  -1   0  12       98.09       77.93     17.83 o 
   0   0  12       91.33       76.70     17.78 o 
   1   0  12      190.34      198.06     14.62 o 
   2   0  12       74.00       83.94     11.43 o 
   3   0  12      143.71      138.22     13.53 o 
   4   0  12       65.31       59.93     11.51 o 
   5   0  12       15.08       19.13     11.19 o 
   6   0  12        2.34       -2.26     15.98 o 
   7   0  12        7.22        6.22     23.75 o 
  -5   1  12       13.05       12.84     19.03 o 
  -4   1  12        8.81       -2.10     16.33 o 
  -3   1  12      144.17      153.33     23.45 o 
  -2   1  12      101.62       99.12     19.58 o 
  -1   1  12      344.74      343.35     27.73 o 
   0   1  12      662.33      594.90     33.02 o 
   1   1  12       87.20       90.55     11.30 o 
   2   1  12       44.24       42.88      9.78 o 
   3   1  12      135.65      144.30     13.46 o 
   4   1  12       52.55       46.55     11.12 o 
   5   1  12       77.87       82.70     12.79 o 
   6   1  12       17.51       25.30     18.95 o 
   7   1  12        9.98       18.30     24.46 o 
  -6   2  12       19.96       11.15     14.51 o 
  -5   2  12        6.43       -1.92     13.08 o 
  -4   2  12       30.20       26.45     12.99 o 
  -3   2  12       51.05       54.91     12.63 o 
  -2   2  12       19.12       29.06     11.11 o 
  -1   2  12      133.92       98.30     18.65 o 
   0   2  12      159.28      156.14     12.94 o 
   1   2  12       79.09       74.47     10.45 o 
   2   2  12      150.39      139.31     18.57 o 
   3   2  12       52.22       56.04     11.27 o 
   4   2  12       39.62       64.91     11.72 o 
   5   2  12       10.77       10.47     16.06 o 
   6   2  12        2.72        7.85     16.91 o 
  -6   3  12        7.04       -4.67     15.03 o 
  -5   3  12       45.84       34.39     14.88 o 
  -4   3  12       27.35       26.49     13.04 o 
  -3   3  12       39.18       28.84     12.02 o 
  -2   3  12       62.38       79.14     13.05 o 
  -1   3  12       45.78       60.97     16.96 o 
   0   3  12       93.20       80.65     10.78 o 
   1   3  12      158.22      140.35     12.86 o 
   2   3  12        7.96        4.84      8.51 o 
   3   3  12       92.35       95.12     11.73 o 
   4   3  12        0.42        3.66      8.46 o 
   5   3  12        4.38       -3.71     13.25 o 
   6   3  12       34.77       34.79     16.03 o 
   7   3  12        7.87       13.33     13.22 o 
  -6   4  12        0.79        0.60     22.69 o 
  -5   4  12       16.37       22.42     13.86 o 
  -4   4  12        2.81        7.73     12.58 o 
  -3   4  12       22.20       21.28     11.28 o 
  -2   4  12       29.71       22.15     10.42 o 
  -1   4  12       64.99       58.73     16.09 o 
   0   4  12       86.11       92.47     11.04 o 
   1   4  12       18.87       20.21      8.69 o 
   2   4  12       34.95       26.88      9.04 o 
   3   4  12       21.44       15.09      9.24 o 
   4   4  12       35.32       43.58     10.63 o 
   5   4  12       41.33       33.87     17.04 o 
   6   4  12        6.86        0.33     15.00 o 
   7   4  12        7.15        0.49     12.62 o 
  -5   5  12       25.11       30.22     14.94 o 
  -4   5  12        1.97        3.64     12.17 o 
  -3   5  12       28.77       26.33     11.95 o 
  -2   5  12      134.41      123.03     13.75 o 
  -1   5  12      128.90      114.67     12.68 o 
   0   5  12       37.14       48.03     10.05 o 
   1   5  12       18.68       20.66      8.81 o 
   2   5  12      101.34      107.53     11.88 o 
   3   5  12       16.38       18.91      9.24 o 
   4   5  12       14.35       18.69     13.43 o 
   5   5  12       16.74       21.57     16.33 o 
   6   5  12        1.88        8.34     14.92 o 
   7   5  12        1.51        4.74     13.55 o 
  -5   6  12       12.28       22.82     20.48 o 
  -4   6  12        5.20        4.34     13.12 o 
  -3   6  12       13.45       16.72     11.73 o 
  -2   6  12       22.69       24.59     10.59 o 
  -1   6  12        2.76        8.12      9.85 o 
   0   6  12        4.06        1.58     11.13 o 
   1   6  12       37.22       36.92      9.56 o 
   2   6  12      113.43       86.08     14.41 o 
   3   6  12       81.90       78.69     11.64 o 
   4   6  12       70.85       77.77     18.90 o 
   5   6  12        2.98        5.45     14.67 o 
   6   6  12        7.68       31.38     15.27 o 
   7   6  12        5.11       25.93     14.51 o 
  -5   7  12        9.55        2.48     19.82 o 
  -4   7  12       24.77       25.41     21.05 o 
  -3   7  12       28.91       30.43     12.17 o 
  -2   7  12        2.91        6.70     10.28 o 
  -1   7  12       10.37       19.04     10.10 o 
   0   7  12       18.21       12.64      9.07 o 
   1   7  12       49.88       60.74     10.87 o 
   2   7  12        3.00        6.99      8.88 o 
   3   7  12       49.58       55.62     10.94 o 
   4   7  12       64.67       76.49     18.51 o 
   5   7  12       30.71       50.64     17.75 o 
   6   7  12        3.59        8.34     14.18 o 
   7   7  12        0.73        2.48     12.92 o 
  -5   8  12        3.80        3.93     24.16 o 
  -4   8  12        0.87       -7.23     17.59 o 
  -3   8  12        1.25       15.09     14.00 o 
  -2   8  12      207.34      185.21     15.34 o 
  -1   8  12      106.39       95.46     12.02 o 
   0   8  12      107.10      103.71     10.61 o 
   1   8  12       37.96       56.14     10.80 o 
   2   8  12       37.71       31.86     10.02 o 
   3   8  12        9.19        9.35     14.59 o 
   4   8  12       12.02       12.00     15.79 o 
   5   8  12        1.89        6.60     15.38 o 
   6   8  12       25.20       39.89     15.90 o 
   7   8  12       17.65       28.96     15.68 o 
  -5   9  12        1.17        6.71     23.61 o 
  -4   9  12        1.75        7.63     19.77 o 
  -3   9  12       14.94        5.02     15.79 o 
  -2   9  12        3.87       13.03     10.69 o 
  -1   9  12       47.36       35.95     10.84 o 
   0   9  12       22.16       24.05      8.94 o 
   1   9  12       28.49       25.06      9.91 o 
   2   9  12       81.87      102.63     13.12 o 
   3   9  12       56.37       65.66     18.43 o 
   4   9  12       22.67        8.89     16.36 o 
   5   9  12       25.55       31.88     18.68 o 
   6   9  12        7.06       12.73     15.68 o 
  -4  10  12        0.25       -4.04     21.27 o 
  -3  10  12        2.18      -16.52     17.70 o 
  -2  10  12        6.52       14.48     16.36 o 
  -1  10  12        1.01       -4.94     10.04 o 
   0  10  12        0.11       -3.19      8.53 o 
   1  10  12       51.23       40.40     11.37 o 
   2  10  12      179.10      120.30     21.98 o 
   3  10  12       29.25       20.45     16.47 o 
   4  10  12        6.85        6.14     16.93 o 
   5  10  12        5.69       -8.04     19.03 o 
   6  10  12        1.98        0.19     15.79 o 
  -4  11  12        1.54        6.41     22.39 o 
  -3  11  12        0.23       -2.21     18.24 o 
  -2  11  12       35.15       51.10     20.89 o 
  -1  11  12       44.41       30.19     18.30 o 
   0  11  12       15.84       11.86      9.49 o 
   1  11  12        6.78        2.70     11.15 o 
   2  11  12        5.31       -3.05     17.94 o 
   3  11  12        8.52        0.82     17.15 o 
   4  11  12        0.91        2.32     19.03 o 
   5  11  12        5.94       -7.01     19.55 o 
   6  11  12        1.57       -3.00     16.61 o 
  -3  12  12        0.43       -4.44     20.48 o 
  -2  12  12        5.41       -2.64     19.14 o 
  -1  12  12       20.74       19.03     18.54 o 
   0  12  12        6.74        2.49     13.37 o 
   1  12  12        9.75       -1.83     20.67 o 
   2  12  12       39.51       39.05     22.20 o 
   3  12  12        9.10        1.12     20.64 o 
   4  12  12       10.30       28.77     23.10 o 
   5  12  12        7.18        3.54     23.29 o 
  -3  13  12        4.06        2.43     20.86 o 
  -2  13  12        1.10       -9.00     21.05 o 
  -1  13  12       17.11        7.72     20.31 o 
   0  13  12        2.36       -7.91     13.89 o 
   1  13  12       33.42       43.76     24.95 o 
   2  13  12       23.90       18.62     24.16 o 
   3  13  12       11.29       -2.70     23.64 o 
  -2  14  12        0.29       19.44     23.89 o 
  -1  14  12        3.43       -8.18     16.06 o 
   0  14  12        0.42        1.69     22.06 o 
   1  14  12        0.05       -4.36     23.86 o 
   2  14  12        3.43       18.51     27.57 o 
   3  14  12        5.38      -12.49     28.99 o 
   4  14  12        0.35      -17.56     28.90 o 
  -1  15  12       11.98        5.10     25.09 o 
   0  15  12        4.93       -4.39     25.52 o 
   1  15  12       11.44       12.24     26.78 o 
   2  15  12        1.86      -10.01     27.95 o 
   0  -8  13       14.25        6.74     21.73 o 
   2  -8  13        5.66       10.61     18.49 o 
  -2  -7  13       19.82       17.04     24.95 o 
  -1  -7  13       10.26       16.82     22.66 o 
   0  -7  13        5.77        6.38     19.14 o 
   1  -7  13       10.79       28.41     21.30 o 
   2  -7  13        0.40       -7.20     17.40 o 
   3  -7  13        6.15       19.69     19.69 o 
   4  -7  13        3.70        2.13     19.20 o 
  -3  -6  13        0.70       -7.09     25.63 o 
  -2  -6  13        5.38       28.99     24.46 o 
  -1  -6  13        3.57       -0.68     19.71 o 
   0  -6  13       23.75       10.77     19.09 o 
   1  -6  13        0.57       -1.15     18.95 o 
   2  -6  13        5.51        8.59     12.69 o 
   3  -6  13        1.29       -0.25     16.82 o 
   4  -6  13        5.98      -17.07     17.64 o 
  -3  -5  13        4.53        7.69     24.27 o 
  -2  -5  13       18.59       25.93     22.58 o 
  -1  -5  13        3.65       10.58     18.79 o 
   0  -5  13       14.50       16.28     17.86 o 
   1  -5  13        5.18       -0.08     17.48 o 
   2  -5  13       70.43       72.14     14.00 o 
   3  -5  13        1.24       -6.38     16.63 o 
   4  -5  13        3.66        3.03     16.44 o 
   5  -5  13        3.05       12.57     18.00 o 
  -4  -4  13        5.03       -2.02     24.30 o 
  -2  -4  13       19.74        9.35     19.80 o 
  -1  -4  13       18.13       20.56     18.68 o 
   0  -4  13       21.66       19.14     18.16 o 
   1  -4  13       26.76       29.75     17.51 o 
   2  -4  13       18.11        7.87     11.10 o 
   3  -4  13        7.16       16.54     11.22 o 
   4  -4  13        0.14       -2.59     17.51 o 
   5  -4  13       20.24       23.59     18.51 o 
  -4  -3  13        5.01       10.74     18.11 o 
  -3  -3  13       15.61        6.22     22.09 o 
  -2  -3  13        9.74       11.92     18.84 o 
  -1  -3  13        0.47        0.03     16.82 o 
   0  -3  13        7.47       -0.52     16.31 o 
   1  -3  13       28.41       18.30     15.60 o 
   2  -3  13       36.37       27.81     11.04 o 
   3  -3  13        2.04       -2.17     10.60 o 
   4  -3  13       13.84       21.23     11.65 o 
   5  -3  13        3.80        4.66     17.59 o 
   6  -3  13       18.96       22.82     21.02 o 
  -4  -2  13        0.14      -12.60     15.49 o 
  -3  -2  13        0.27       -5.43     16.42 o 
  -2  -2  13       20.77        8.59     17.91 o 
  -1  -2  13       33.00       18.92     17.26 o 
   0  -2  13      131.96      121.29     20.59 o 
   1  -2  13        6.38       15.20      9.60 o 
   2  -2  13       51.67       70.39     11.80 o 
   3  -2  13       31.06       24.12     11.06 o 
   4  -2  13       50.41       49.25     12.67 o 
   5  -2  13       40.48       44.10     13.11 o 
   6  -2  13        2.16       -8.26     15.27 o 
  -5  -1  13        7.69        6.27     18.13 o 
  -4  -1  13       12.27        4.85     16.74 o 
  -3  -1  13       13.64       12.82     17.31 o 
  -2  -1  13       22.23       30.16     18.71 o 
  -1  -1  13        6.76       15.60     16.06 o 
   0  -1  13      195.24      205.43     24.24 o 
   1  -1  13       19.34       18.71      9.70 o 
   2  -1  13       19.13       21.36      9.96 o 
   3  -1  13       22.99       18.48     10.14 o 
   4  -1  13       89.15      109.10     13.89 o 
   5  -1  13       26.21       24.22     11.98 o 
   6  -1  13        4.50        5.81     17.86 o 
  -5   0  13        4.85       -9.76     17.72 o 
  -4   0  13        9.11       19.06     18.38 o 
  -3   0  13       74.90       76.08     20.61 o 
  -2   0  13       20.42       19.61     17.26 o 
  -1   0  13       66.31       51.29     18.43 o 
   0   0  13      118.56      101.46     19.91 o 
   1   0  13      289.51      247.94     20.91 o 
   2   0  13       97.35       95.03     12.86 o 
   3   0  13       10.94       12.21     10.17 o 
   4   0  13        7.59       15.94     11.16 o 
   5   0  13       23.40       31.81     12.10 o 
   6   0  13       32.47       69.31     21.30 o 
   7   0  13        4.12       16.77     25.69 o 
  -5   1  13       18.03        1.69     18.79 o 
  -4   1  13       58.03       24.40     19.66 o 
  -3   1  13       26.57       38.42     19.22 o 
  -2   1  13       65.53       59.14     18.54 o 
  -1   1  13      285.89      288.76     26.69 o 
   0   1  13      112.39      127.28     20.15 o 
   1   1  13      207.83      191.57     14.10 o 
   2   1  13        2.70       11.88      9.76 o 
   3   1  13       45.59       45.50     11.30 o 
   4   1  13        7.39       18.90     10.49 o 
   5   1  13       29.31       37.61     12.46 o 
   6   1  13        0.65        1.69     16.80 o 
   7   1  13       10.58       15.16     25.06 o 
  -5   2  13        9.98       11.33     14.76 o 
  -4   2  13       10.12        1.06     12.57 o 
  -3   2  13       38.84       35.38     12.94 o 
  -2   2  13       25.14       32.45     16.80 o 
  -1   2  13      176.32      161.51     22.52 o 
   0   2  13       21.99       26.48     15.95 o 
   1   2  13      178.47      152.99     13.64 o 
   2   2  13       65.86       59.44     16.93 o 
   3   2  13      105.68      116.15     13.27 o 
   4   2  13       36.99       36.88     11.31 o 
   5   2  13        3.79        8.15     10.52 o 
  -5   3  13        3.83        1.24     13.74 o 
  -4   3  13       41.28       46.37     14.28 o 
  -3   3  13        2.07       -0.79     11.93 o 
  -2   3  13       19.97        6.22     16.25 o 
  -1   3  13       24.29       17.45     16.01 o 
   0   3  13       46.46       54.51     16.99 o 
   1   3  13       43.64       39.72     10.41 o 
   2   3  13       86.40       76.35     11.86 o 
   3   3  13        9.43        2.13      9.20 o 
   4   3  13      152.26      155.79     14.54 o 
   5   3  13       68.90       57.75     17.34 o 
   6   3  13        7.20       12.52     17.89 o 
   7   3  13        2.89       22.80     15.73 o 
  -5   4  13       12.72        2.31     15.10 o 
  -4   4  13        4.50        0.06     13.21 o 
  -3   4  13       23.97       17.78     11.85 o 
  -2   4  13       35.64       53.39     18.16 o 
  -1   4  13       80.32       79.68     18.11 o 
   0   4  13       15.10       10.55     13.66 o 
   1   4  13       56.02       42.24     10.26 o 
   2   4  13        5.98        5.29      8.80 o 
   3   4  13        7.04       10.69      9.82 o 
   4   4  13        6.58        1.47      9.96 o 
   5   4  13        2.54        7.06     15.52 o 
   6   4  13        5.36       21.35     18.84 o 
   7   4  13        0.31        3.82     15.02 o 
  -5   5  13        8.08        6.32     15.25 o 
  -4   5  13       14.04       14.55     13.97 o 
  -3   5  13        2.43        4.80     11.97 o 
  -2   5  13       80.05       71.50     19.85 o 
  -1   5  13       25.46       30.95     16.58 o 
   0   5  13        0.20       -2.05     13.66 o 
   1   5  13       16.12       12.21      9.03 o 
   2   5  13       35.27       30.01      9.86 o 
   3   5  13       18.88       27.47      9.93 o 
   4   5  13        7.98       18.06     10.39 o 
   5   5  13       14.44       28.49     17.26 o 
   6   5  13        2.72       26.80     20.40 o 
   7   5  13        3.20       -0.55     15.87 o 
  -5   6  13        3.52       -4.36     21.98 o 
  -4   6  13        5.95        4.89     13.94 o 
  -3   6  13       49.69       47.22     13.99 o 
  -2   6  13       62.83       56.66     13.03 o 
  -1   6  13       43.06       31.19     15.54 o 
   0   6  13        3.64        1.69     12.68 o 
   1   6  13       22.62       24.48      9.60 o 
   2   6  13      135.14      124.48     17.60 o 
   3   6  13       48.06       42.63     10.65 o 
   4   6  13       33.81       36.31     11.21 o 
   5   6  13       18.70       23.45     16.47 o 
   6   6  13       13.33       20.48     20.34 o 
   7   6  13        2.31        3.00     14.94 o 
  -5   7  13        9.73       15.76     24.70 o 
  -4   7  13        4.46       -7.66     21.40 o 
  -3   7  13        1.91        9.76     12.45 o 
  -2   7  13       82.61       92.82     14.05 o 
  -1   7  13       83.85       81.75     18.38 o 
   0   7  13        8.78       12.40      9.67 o 
   1   7  13        2.82       -0.73      9.15 o 
   2   7  13       53.38       40.86     10.41 o 
   3   7  13       64.15       70.15     13.78 o 
   4   7  13        6.88       -1.09     15.54 o 
   5   7  13        7.66        4.61     16.58 o 
   6   7  13       10.49       11.37     19.44 o 
  -4   8  13        5.33       -4.14     19.91 o 
  -3   8  13        7.84        1.13     12.93 o 
  -2   8  13        7.24        6.36     11.10 o 
  -1   8  13       35.95       32.15     15.73 o 
   0   8  13       41.06       27.47     11.28 o 
   1   8  13       20.32       42.83     10.90 o 
   2   8  13      119.38      127.34     13.80 o 
   3   8  13       30.87       15.34      9.83 o 
   4   8  13       12.75        9.93     15.65 o 
   5   8  13       32.97       38.23     20.26 o 
   6   8  13       37.80       46.38     23.29 o 
  -4   9  13        1.36       -6.16     19.03 o 
  -3   9  13        3.37        0.95     19.33 o 
  -2   9  13        8.42        8.43     11.43 o 
  -1   9  13       31.78       26.16     12.07 o 
   0   9  13        1.79       -7.13     10.24 o 
   1   9  13        1.49        7.26      9.79 o 
   2   9  13       14.26       -1.75      9.46 o 
   3   9  13        6.93       19.17     16.31 o 
   4   9  13       66.90       75.07     20.51 o 
   5   9  13       22.20       28.90     19.28 o 
   6   9  13        6.30      -14.53     18.92 o 
  -4  10  13        6.96       -9.41     19.66 o 
  -3  10  13       11.78        4.20     19.03 o 
  -2  10  13       15.59        2.89     16.36 o 
  -1  10  13        6.98       11.63     11.40 o 
   0  10  13        8.30        8.29     11.49 o 
   1  10  13       27.21       12.57     10.80 o 
   2  10  13       95.66       71.43     12.81 o 
   3  10  13        1.96       11.70     16.31 o 
   4  10  13       33.34       31.79     20.40 o 
   5  10  13        3.73       -3.35     20.07 o 
   6  10  13        3.05       -1.58     18.95 o 
  -3  11  13       13.17        6.82     20.48 o 
  -2  11  13        2.26        0.11     19.20 o 
  -1  11  13        5.77       -7.12     17.94 o 
   0  11  13       55.85       47.03     13.62 o 
   1  11  13        9.47        6.21     12.31 o 
   2  11  13       16.00        7.39     19.03 o 
   3  11  13       10.29       14.04     19.36 o 
   4  11  13       15.62       14.10     20.23 o 
   5  11  13       10.59       11.92     21.30 o 
  -3  12  13        7.37       -2.67     22.03 o 
  -2  12  13        1.55      -10.09     19.52 o 
  -1  12  13        6.68        0.22     18.92 o 
   0  12  13        8.22       -2.35     21.79 o 
   1  12  13        9.74       14.72     23.78 o 
   2  12  13        0.99       23.18     23.86 o 
   3  12  13        3.88       -1.75     21.38 o 
   4  12  13        1.75        2.56     23.59 o 
   5  12  13        1.13       -1.50     24.13 o 
  -2  13  13        0.22       -2.54     22.63 o 
  -1  13  13        5.71       -6.03     20.48 o 
   0  13  13        3.20        6.00     21.32 o 
   1  13  13        3.85       -4.31     22.33 o 
   2  13  13        6.98       10.99     25.93 o 
   3  13  13        3.78        2.54     23.37 o 
   4  13  13        3.82      -16.28     26.34 o 
  -1  14  13        4.16       48.73     27.05 o 
   0  14  13        2.48        0.55     22.03 o 
   1  14  13        9.49       -7.42     26.23 o 
   2  14  13        5.32       -4.34     24.81 o 
   3  14  13        3.60       17.10     29.97 o 
   0  -7  14        3.77       -8.78     23.26 o 
   1  -7  14        3.22        2.67     22.63 o 
  -1  -6  14        1.76       -3.16     22.93 o 
   0  -6  14        7.88        6.03     22.09 o 
   1  -6  14        2.19        3.00     19.91 o 
   3  -6  14        2.31       -1.17     19.36 o 
  -2  -5  14        5.02        6.16     24.32 o 
  -1  -5  14        1.15       -1.69     20.67 o 
   0  -5  14       32.11       33.24     21.79 o 
   1  -5  14        2.68       -9.11     17.83 o 
   2  -5  14        5.66       10.87     12.68 o 
   3  -5  14        4.76       10.83     17.89 o 
   4  -5  14        0.39       -1.34     17.42 o 
  -3  -4  14        2.09        2.94     26.56 o 
  -2  -4  14       13.68       25.66     23.89 o 
  -1  -4  14        8.30        7.39     19.47 o 
   0  -4  14        6.70       -0.76     17.89 o 
   1  -4  14        1.46        0.46     17.18 o 
   2  -4  14       34.70       30.28     13.39 o 
   3  -4  14       11.85       18.00     12.67 o 
   4  -4  14        2.26       -2.97     17.51 o 
   5  -4  14        3.19       -3.84     17.37 o 
  -3  -3  14        5.91        6.19     24.57 o 
  -2  -3  14        6.73       27.40     22.69 o 
  -1  -3  14        3.61        0.22     18.90 o 
   0  -3  14       44.32       25.44     19.09 o 
   1  -3  14       12.16        1.96     16.91 o 
   2  -3  14        8.80        5.00     11.13 o 
   3  -3  14        2.25        1.95     11.62 o 
   4  -3  14        0.79       19.50     12.49 o 
   5  -3  14       12.26       28.14     22.17 o 
  -4  -2  14        3.07       -9.52     18.13 o 
  -3  -2  14        2.18       -1.94     19.06 o 
  -2  -2  14        7.08       13.96     20.97 o 
  -1  -2  14        1.80       -2.13     18.19 o 
   0  -2  14       21.00       36.46     18.57 o 
   1  -2  14       58.78       50.31     19.11 o 
   2  -2  14       45.13       53.19     13.25 o 
   3  -2  14        8.53        3.43     11.93 o 
   4  -2  14       12.25       29.85     13.37 o 
   5  -2  14        5.95        8.09     12.29 o 
   6  -2  14       12.89        5.62     18.08 o 
  -4  -1  14        7.40       -3.74     17.81 o 
  -3  -1  14       15.23        3.57     15.98 o 
  -2  -1  14       16.99       21.35     20.37 o 
  -1  -1  14        3.85        8.75     18.68 o 
   0  -1  14       71.62       47.66     19.39 o 
   1  -1  14       56.29       42.43     18.76 o 
   2  -1  14      150.92      147.91     15.19 o 
   3  -1  14        9.21       -2.37     10.48 o 
   4  -1  14       56.64       77.87     13.94 o 
   5  -1  14        1.10        4.39     11.97 o 
   6  -1  14        9.22       14.29     20.48 o 
  -4   0  14        4.26       -5.70     17.18 o 
  -3   0  14       42.70       33.73     18.02 o 
  -2   0  14        6.93       16.25     16.61 o 
  -1   0  14       20.77        9.13     17.78 o 
   0   0  14        2.67       11.97     16.55 o 
   1   0  14       89.62       89.55     19.55 o 
   2   0  14        1.08        1.12      9.59 o 
   3   0  14       58.54       63.10     12.83 o 
   4   0  14        1.81        0.79     10.78 o 
   5   0  14       20.27       23.63     12.33 o 
   6   0  14        0.61       14.32     18.71 o 
  -4   1  14       17.89        8.32     19.03 o 
  -3   1  14        2.19       12.79     17.61 o 
  -2   1  14       43.97       42.89     18.32 o 
  -1   1  14       19.26       17.91     16.47 o 
   0   1  14       38.50       30.68     16.55 o 
   1   1  14      107.12      126.96     20.42 o 
   2   1  14        9.92       11.98     10.03 o 
   3   1  14        5.71        9.89     10.82 o 
   4   1  14        5.62       12.62     11.24 o 
   5   1  14       16.72       22.52     12.64 o 
   6   1  14       31.32       34.52     19.77 o 
  -4   2  14       11.26       12.71     19.31 o 
  -3   2  14       56.62       68.06     21.35 o 
  -2   2  14       81.74       56.91     20.51 o 
  -1   2  14        6.64        7.88     16.33 o 
   0   2  14      197.47      199.57     24.57 o 
   1   2  14      176.66      214.95     23.75 o 
   3   2  14       17.28       32.91     15.98 o 
   4   2  14       11.99       13.33     15.35 o 
   5   2  14        7.54        5.07     15.76 o 
  -4   3  14       14.86       13.82     20.26 o 
  -3   3  14        2.65        2.43     17.56 o 
  -2   3  14       32.92        0.22     16.20 o 
  -1   3  14       30.18       11.59     16.14 o 
   0   3  14       93.77      118.89     20.53 o 
   1   3  14       17.54       18.87     13.29 o 
   2   3  14       32.09       42.11     11.13 o 
   3   3  14        4.82       -2.99      9.99 o 
   4   3  14       30.20       26.58     11.20 o 
   5   3  14       13.86        4.62     11.20 o 
  -4   4  14        8.08       -5.48     13.51 o 
  -3   4  14       32.22       27.16     19.25 o 
  -2   4  14       46.38       53.88     20.23 o 
  -1   4  14       16.52        3.63     15.95 o 
   0   4  14        6.17        3.22     14.29 o 
   1   4  14        4.66       -5.93      9.11 o 
   2   4  14       38.06       42.21     10.91 o 
   3   4  14       11.89       19.07     10.64 o 
   4   4  14       28.83       34.41     11.99 o 
   5   4  14       24.23       28.22     18.35 o 
  -4   5  14        5.80       13.24     14.98 o 
  -3   5  14        5.02        8.78     19.03 o 
  -2   5  14       11.82       24.49     17.59 o 
  -1   5  14       29.52       35.01     17.10 o 
   0   5  14       45.52       38.72     16.47 o 
   1   5  14       34.50       31.30     10.19 o 
   2   5  14        2.53        7.89      9.52 o 
   3   5  14       29.97       36.60     11.23 o 
   4   5  14        3.68        7.21     10.68 o 
   5   5  14       14.92       27.46     19.09 o 
   6   5  14        1.17        9.63     21.32 o 
  -4   6  14        6.34        7.36     14.75 o 
  -3   6  14       14.56       19.31     20.59 o 
  -2   6  14        9.34       16.06     18.92 o 
  -1   6  14        7.96       17.70     15.62 o 
   0   6  14       52.32       58.27     17.23 o 
   1   6  14       25.68       24.04     10.03 o 
   2   6  14       64.64       70.70     11.89 o 
   3   6  14        2.13        7.65      9.79 o 
   4   6  14        3.28       -4.76     10.27 o 
   5   6  14        9.69        8.70     17.64 o 
   6   6  14        7.80       23.10     20.42 o 
  -4   7  14       22.03       29.94     24.65 o 
  -3   7  14       11.85       12.93     14.81 o 
  -2   7  14       47.06       65.52     20.56 o 
  -1   7  14       52.91       38.12     17.89 o 
   0   7  14       39.42       63.59     17.12 o 
   1   7  14       65.42       58.69     11.68 o 
   2   7  14       33.19       30.24     10.28 o 
   3   7  14       12.00       -3.30      9.49 o 
   4   7  14        7.17       30.49     18.00 o 
   5   7  14        5.68        6.30     18.76 o 
   6   7  14       19.15       61.73     23.72 o 
  -4   8  14        8.98       46.08     22.99 o 
  -3   8  14       20.83       14.29     14.39 o 
  -2   8  14       11.62       11.48     17.40 o 
  -1   8  14       72.03       73.08     18.79 o 
   0   8  14        8.29        9.84     15.11 o 
   1   8  14       15.11       14.47     10.42 o 
   2   8  14       14.06       15.49     10.63 o 
   3   8  14        2.25       -4.06     10.16 o 
   4   8  14        7.93       14.10     16.99 o 
   5   8  14        6.94        4.64     19.63 o 
   6   8  14        7.08        6.60     21.84 o 
  -4   9  14        2.36       -8.13     21.13 o 
  -3   9  14        0.96        0.27     19.77 o 
  -2   9  14       11.19       19.22     18.02 o 
  -1   9  14       43.80       71.20     18.81 o 
   0   9  14       10.28       13.58     15.27 o 
   1   9  14       54.45       51.35     15.11 o 
   2   9  14       11.47        4.99     15.84 o 
   3   9  14       12.22       12.62     17.45 o 
   4   9  14        3.90        0.19     16.96 o 
   5   9  14        5.81       20.21     21.98 o 
  -3  10  14        0.81      -16.25     19.52 o 
  -1  10  14       13.77       25.66     17.64 o 
   0  10  14       16.03       10.50     16.33 o 
   1  10  14       11.87       28.46     12.33 o 
   2  10  14        9.22       18.05     11.74 o 
   3  10  14       13.11        8.83     16.74 o 
   4  10  14        3.06        2.75     19.20 o 
   5  10  14        2.84        2.51     22.71 o 
  -3  11  14        8.91       -9.11     21.87 o 
  -2  11  14        0.39      -18.13     21.92 o 
   0  11  14        3.15        5.78     16.22 o 
   1  11  14       11.57       20.01     13.23 o 
   2  11  14        3.04       34.63     21.27 o 
   3  11  14        3.63       -6.93     19.36 o 
   4  11  14        7.71       -5.97     19.01 o 
   5  11  14        1.22       -1.66     22.28 o 
  -2  12  14       10.71        4.39     22.71 o 
   1  12  14        3.92        6.43     13.66 o 
   2  12  14        3.44       -9.43     21.40 o 
   3  12  14        5.64        9.73     22.96 o 
   4  12  14        1.38      -17.91     21.13 o 
   1  13  14        0.25       -4.77     23.97 o 
   2  13  14        2.17      -19.33     24.13 o 
   3  13  14        1.98       -4.80     24.40 o 
   1  14  14        0.65      -24.10     27.10 o 
   0  -5  15        4.66       -3.27     21.46 o 
   1  -5  15       20.35       21.16     22.52 o 
   2  -5  15        2.90       52.84     22.60 o 
   3  -5  15       10.64       10.80     19.91 o 
  -1  -4  15        0.40        7.96     23.34 o 
   0  -4  15       23.17        9.52     22.11 o 
   1  -4  15        1.42        3.74     20.59 o 
   2  -4  15       19.53       21.84     19.03 o 
   3  -4  15        3.00       16.82     13.23 o 
   4  -4  15        4.99        5.29     18.46 o 
  -2  -3  15        3.47       10.23     25.33 o 
  -1  -3  15        1.93       -1.72     22.47 o 
   0  -3  15        9.93       13.96     20.75 o 
   1  -3  15        9.29       13.39     19.82 o 
   2  -3  15       11.42       30.68     18.84 o 
   3  -3  15       11.05        8.36     13.71 o 
   4  -3  15       22.10       40.31     15.39 o 
  -3  -2  15        0.43       -1.17     23.29 o 
  -2  -2  15        0.20       -5.29     22.88 o 
  -1  -2  15        1.11        0.41     21.24 o 
   0  -2  15       20.64        9.13     20.23 o 
   1  -2  15       14.29        3.65     18.54 o 
   2  -2  15        1.49        5.51     17.97 o 
   3  -2  15       63.84       73.07     14.59 o 
   4  -2  15        5.89        2.45     12.50 o 
   5  -2  15       34.76       34.88     15.00 o 
  -3  -1  15       12.29        7.06     19.09 o 
  -2  -1  15        4.39       18.71     22.58 o 
  -1  -1  15        3.74        6.54     20.56 o 
   0  -1  15       29.80       47.39     20.07 o 
   1  -1  15        3.69        6.19     17.21 o 
   2  -1  15        4.96        6.33     11.95 o 
   3  -1  15        4.03        0.97     12.10 o 
   4  -1  15       46.24       45.71     14.47 o 
   5  -1  15        2.45       16.96     14.18 o 
  -3   0  15        7.27       14.94     17.04 o 
  -2   0  15       37.61       34.36     17.04 o 
  -1   0  15        7.28        5.97     19.63 o 
   0   0  15       35.99       31.00     18.32 o 
   1   0  15        4.26       -1.39     16.55 o 
   2   0  15       17.34       18.98     11.74 o 
   3   0  15        9.22        9.05     11.56 o 
   4   0  15       17.52        9.14     12.37 o 
   5   0  15        0.51        1.52     12.97 o 
  -3   1  15        1.00       -5.73     16.39 o 
  -2   1  15       26.19       46.46     18.81 o 
  -1   1  15       12.20       13.61     16.69 o 
   0   1  15       21.09       20.64     18.65 o 
   1   1  15       42.28       58.24     18.87 o 
   2   1  15        0.08       -0.86      9.99 o 
   3   1  15        3.24       12.36     11.94 o 
   4   1  15        3.10        0.01     11.93 o 
   5   1  15        3.48        4.85     12.77 o 
  -3   2  15       13.72        9.68     17.34 o 
  -2   2  15        2.61       -0.35     16.99 o 
  -1   2  15        3.68        2.35     16.14 o 
   0   2  15        5.48       12.76     16.33 o 
   1   2  15       37.39       47.06     18.68 o 
   2   2  15        9.33       13.55     14.72 o 
   3   2  15        3.63        2.62     15.84 o 
   4   2  15       13.85        1.17     15.84 o 
   5   2  15        0.84        4.12     17.34 o 
  -4   3  15        8.89        6.68     20.34 o 
  -3   3  15        5.01        8.62     19.47 o 
  -2   3  15       65.30       58.43     20.89 o 
  -1   3  15       17.53       20.31     16.39 o 
   0   3  15       43.45       48.26     18.08 o 
   1   3  15       11.85       -0.52     15.62 o 
   2   3  15       19.01       32.49     11.65 o 
   3   3  15        6.84        7.87     11.28 o 
   4   3  15       15.59       13.16     12.39 o 
   5   3  15       13.37       13.32     12.99 o 
   6   3  15        2.68       14.32     23.15 o 
  -4   4  15        8.41        3.63     21.87 o 
  -3   4  15       32.71       32.37     20.31 o 
  -2   4  15       31.05       34.03     19.25 o 
  -1   4  15       15.36        3.35     16.77 o 
   0   4  15       38.30       40.19     17.01 o 
   1   4  15       12.13       20.53     15.60 o 
   2   4  15        2.84        2.18      9.99 o 
   3   4  15        4.89        4.01     10.70 o 
   4   4  15       15.77       19.75     12.25 o 
   5   4  15       12.00       13.42     13.16 o 
   6   4  15        1.64       22.77     25.17 o 
  -4   5  15        8.74        1.12     21.79 o 
  -3   5  15       21.25       18.51     21.05 o 
  -2   5  15       18.00       20.01     18.79 o 
  -1   5  15       36.92       45.35     18.60 o 
   0   5  15       20.96       20.01     16.63 o 
   1   5  15        5.56        8.04     14.56 o 
   2   5  15       33.44       36.36     11.10 o 
   3   5  15       17.70       23.35     11.11 o 
   4   5  15       15.96       19.44     11.96 o 
   5   5  15        5.48       12.76     18.60 o 
   6   5  15        7.15       -3.95     22.74 o 
  -3   6  15       18.44       15.92     19.91 o 
  -2   6  15       12.41        4.42     18.46 o 
  -1   6  15        1.44       11.48     16.25 o 
   0   6  15       25.15       32.48     16.63 o 
   1   6  15        4.99       19.09     15.60 o 
   2   6  15       81.31       68.92     12.35 o 
   3   6  15        0.07        0.26     10.10 o 
   4   6  15        0.13       -4.90     11.41 o 
   5   6  15       23.16       21.54     20.48 o 
   6   6  15        6.83       -7.99     21.98 o 
  -3   7  15       10.18       13.33     21.79 o 
  -2   7  15       16.53       11.10     18.38 o 
  -1   7  15        5.41       15.43     17.83 o 
   0   7  15       43.49       60.42     18.21 o 
   1   7  15        2.85        1.36     13.91 o 
   2   7  15       18.91       17.08     10.90 o 
   3   7  15       22.20       10.10     10.62 o 
   4   7  15        0.80       12.68     10.69 o 
   5   7  15        0.57        4.01     18.84 o 
  -3   8  15        4.30       16.63     21.60 o 
  -2   8  15        8.18       11.75     19.63 o 
  -1   8  15       10.34       16.80     18.27 o 
   0   8  15       14.92       13.14     16.09 o 
   1   8  15       19.73        7.85     14.81 o 
   2   8  15       24.03       18.60     10.95 o 
   3   8  15        0.22       -7.38     10.19 o 
   4   8  15        0.33        3.76     17.59 o 
   5   8  15        0.21       -6.46     19.03 o 
  -2   9  15        4.42       16.63     18.92 o 
  -1   9  15       12.60        9.33     17.40 o 
   0   9  15       38.67       55.33     18.51 o 
   1   9  15        0.13      -10.09     10.09 o 
   2   9  15        2.29        3.01     10.85 o 
   3   9  15        7.74        6.71     12.75 o 
   4   9  15        5.52       -4.91     17.89 o 
   5   9  15        4.69       11.04     22.00 o 
  -1  10  15        0.35       12.87     18.24 o 
   0  10  15       11.68       18.24     17.48 o 
   1  10  15        2.06        1.46     11.88 o 
   2  10  15        6.82        9.72     15.50 o 
   3  10  15        5.54       13.58     18.43 o 
   4  10  15        0.54       -2.32     20.42 o 
   0  11  15        7.10       10.80     17.07 o 
   1  11  15        3.23        2.91     12.75 o 
   2  11  15        9.17       12.64     13.14 o 
   3  11  15        1.75       -4.96     19.01 o 
   4  11  15        5.10        6.68     21.87 o 
   1  12  15        2.15        5.00     14.59 o 
   2  12  15        0.57      -17.10     22.50 o 
   3  12  15        6.73       -4.77     23.29 o 
   1  13  15        0.01       -0.22     25.09 o 
   0  -3  16       12.17       20.81     24.08 o 
   1  -3  16        7.51       10.83     21.92 o 
   2  -3  16        9.83       10.09     21.30 o 
   3  -3  16        2.19        6.07     14.44 o 
  -1  -2  16        4.29        3.93     24.40 o 
   0  -2  16       11.96       14.51     21.79 o 
   1  -2  16        4.91        2.29     19.91 o 
   2  -2  16        5.54       23.56     22.30 o 
   3  -2  16       28.04       33.64     14.52 o 
  -2  -1  16        1.29        3.44     25.55 o 
  -1  -1  16        7.73       -1.06     22.30 o 
   0  -1  16        3.22        6.19     21.08 o 
   1  -1  16        7.29        5.26     19.93 o 
   2  -1  16       23.51       28.03     19.69 o 
   3  -1  16        9.38        2.55     13.19 o 
   4  -1  16       10.32       14.11     14.40 o 
  -2   0  16        6.32        5.70     18.62 o 
  -1   0  16        2.18       26.26     23.91 o 
   0   0  16       13.46        8.64     20.31 o 
   1   0  16       12.28       19.39     19.22 o 
   2   0  16        0.80       -0.71     18.00 o 
   3   0  16        5.00       18.54     13.47 o 
   4   0  16        1.36        0.75     13.69 o 
  -2   1  16        2.53        7.77     16.85 o 
  -1   1  16       22.47       25.90     17.31 o 
   0   1  16        0.18      -13.93     20.37 o 
   1   1  16        3.91       -3.57     17.51 o 
   2   1  16        1.54       12.49     18.95 o 
   3   1  16       10.52       12.13     18.49 o 
   4   1  16        3.54        2.73     12.68 o 
   5   1  16        7.41        4.29     13.88 o 
  -3   2  16       24.28       13.50     19.41 o 
  -2   2  16        6.29       15.41     17.23 o 
  -1   2  16        3.46        6.14     14.94 o 
   0   2  16       53.77       32.91     18.00 o 
   1   2  16        3.07        5.13     19.01 o 
   2   2  16       14.07       33.21     19.25 o 
   3   2  16        1.51        5.95     12.38 o 
   4   2  16        7.56        5.38     13.13 o 
   5   2  16        0.50       -1.55     13.27 o 
  -3   3  16        2.17        6.57     19.33 o 
  -2   3  16        7.41        9.00     18.00 o 
  -1   3  16        1.53        2.89     16.12 o 
   0   3  16        3.43        6.44     14.72 o 
   1   3  16       39.76       30.89     18.51 o 
   2   3  16       10.03       11.56     17.97 o 
   3   3  16       17.56       32.62     13.77 o 
   4   3  16       14.34       13.80     14.03 o 
   5   3  16        4.17       13.84     14.84 o 
  -3   4  16        0.14        5.24     21.05 o 
  -2   4  16       13.53       34.52     19.03 o 
  -1   4  16       11.87        0.71     17.12 o 
   0   4  16       10.29        8.62     15.73 o 
   1   4  16        6.25       10.63     15.05 o 
   2   4  16        0.14        4.80     11.22 o 
   3   4  16        6.98       12.46     11.83 o 
   4   4  16       11.44       15.79     13.53 o 
   5   4  16        3.53        8.19     14.50 o 
  -3   5  16       12.64        1.91     20.75 o 
  -2   5  16       39.04       58.82     22.55 o 
  -1   5  16       13.91       23.48     18.30 o 
   0   5  16       34.54       52.95     19.36 o 
   1   5  16       17.86       26.69     15.82 o 
   2   5  16        2.07        7.46     10.15 o 
   3   5  16        7.21        6.70     11.87 o 
   4   5  16        0.08        8.56     16.55 o 
   5   5  16        2.51       17.70     19.93 o 
  -2   6  16        2.15        6.38     19.22 o 
  -1   6  16        8.64       13.58     17.42 o 
   0   6  16        9.79       27.54     17.31 o 
   1   6  16        9.21       15.00     15.60 o 
   2   6  16       18.62       16.44     11.08 o 
   3   6  16        8.69       13.60     10.98 o 
   4   6  16        6.20       25.92     15.56 o 
   5   6  16        6.12       14.53     21.46 o 
  -2   7  16       13.69       -0.85     18.27 o 
  -1   7  16        3.67       12.24     18.49 o 
   0   7  16        9.15        9.52     15.95 o 
   1   7  16        5.67       11.23     15.52 o 
   2   7  16        5.76       -3.38     10.31 o 
   3   7  16        1.52        0.59     10.40 o 
   4   7  16        4.57        4.82     11.37 o 
   5   7  16        1.18       -6.00     21.30 o 
  -2   8  16        2.21       -5.18     19.99 o 
  -1   8  16        7.86        6.05     17.61 o 
   0   8  16       20.36       24.43     17.61 o 
   1   8  16       12.03       24.38     16.47 o 
   2   8  16        0.59       -2.32     10.61 o 
   3   8  16        3.88        1.80     10.38 o 
   4   8  16        2.41       10.28     18.57 o 
  -2   9  16        2.09        8.43     20.31 o 
  -1   9  16        4.15        8.78     18.02 o 
   0   9  16        0.10        1.25     16.12 o 
   1   9  16        1.29        3.03     15.16 o 
   2   9  16        7.44        1.19     10.96 o 
   3   9  16       13.32       11.34     17.63 o 
   4   9  16       13.00       16.39     20.83 o 
  -1  10  16        3.39       15.02     19.20 o 
   0  10  16        0.98        7.12     17.21 o 
   1  10  16        1.37        2.81     15.98 o 
   2  10  16        5.36        0.74     11.90 o 
   3  10  16        0.61      -12.13     18.38 o 
   0  11  16        0.01       -0.79     17.37 o 
   1  11  16        3.68        2.56     16.71 o 
   2  11  16        0.01       -1.32     13.12 o 
   0  -1  17       12.01        1.01     26.15 o 
   1  -1  17        4.75        5.07     22.58 o 
   2  -1  17        1.04       -4.25     20.83 o 
   0   0  17        1.17       26.83     25.36 o 
   1   0  17       10.66        8.18     22.50 o 
   2   0  17        0.93        9.38     21.32 o 
   3   0  17        2.74       -0.55     20.83 o 
  -1   1  17        1.68       11.56     18.38 o 
   0   1  17       14.23       -1.23     22.52 o 
   1   1  17       19.97       15.24     23.29 o 
   2   1  17        6.14        3.11     21.27 o 
   3   1  17        3.30        5.54     20.10 o 
  -1   2  17        5.50        8.62     17.10 o 
   0   2  17       21.61       21.40     19.85 o 
   1   2  17        0.24        4.36     21.57 o 
   2   2  17        8.01        9.05     20.75 o 
   3   2  17        1.68        5.93     14.22 o 
   4   2  17        1.13       -7.04     14.49 o 
  -1   3  17        9.19       27.62     18.35 o 
   0   3  17        1.20        8.15     15.49 o 
   1   3  17        1.85       14.56     20.67 o 
   2   3  17        9.72       15.84     20.40 o 
   3   3  17        0.51        6.67     13.88 o 
   4   3  17       16.67       20.03     15.90 o 
  -1   4  17       12.65       12.84     16.47 o 
   0   4  17        3.19        8.56     15.35 o 
   1   4  17       34.31       45.81     18.30 o 
   2   4  17        5.22       -1.45     19.58 o 
   3   4  17        9.41       27.91     17.66 o 
   4   4  17        4.60        6.43     14.58 o 
  -1   5  17        1.35        0.00     16.33 o 
   0   5  17       17.04       35.15     17.48 o 
   1   5  17        0.27       15.57     15.13 o 
   2   5  17        8.93       18.43     15.68 o 
   3   5  17        8.18       10.78     13.41 o 
   4   5  17        5.95       16.19     14.52 o 
  -1   6  17        2.14        8.78     18.84 o 
   0   6  17       14.63       21.11     17.01 o 
   1   6  17       24.37       40.27     16.93 o 
   2   6  17        4.28       -7.53     13.33 o 
   3   6  17       20.77       38.68     12.80 o 
   4   6  17        0.57        0.74     14.58 o 
  -1   7  17        2.53        1.34     18.65 o 
   0   7  17        7.26       12.46     17.07 o 
   1   7  17        2.47       10.28     15.76 o 
   2   7  17        1.48        8.81     14.40 o 
   3   7  17        1.41       19.07     11.58 o 
  -1   8  17        5.20        1.64     19.20 o 
   0   8  17        7.12        6.82     17.78 o 
   1   8  17        0.84        7.17     16.66 o 
   2   8  17        1.57       -0.19     13.80 o 
   3   8  17       15.00       15.56     12.15 o 
   0   9  17        0.75       11.29     18.11 o 
   1   9  17        3.79       15.08     17.23 o 
   2   9  17        3.86        9.95     16.06 o 
   1   4  18       10.66       19.85     18.35 o 
   1   5  18        0.43        6.65     15.95 o 
                                                 
